# Supplementary material for: The mycobacterial phosphatase PtpA regulates the expression of host genes and promotes cell proliferation
Source: Nat Commun. 2017 Aug 15;8:244. doi: 10.1038/s41467-017-00279-z (PMC5557760; doi:10.1038/s41467-017-00279-z)
Supplement: Supplementary file 2 — Supplementary Data 1 [file 41467_2017_279_MOESM2_ESM.xls]

## Sheet: Sheet1
The list of 3351 candidate Mtb PtpA-specific ChIP-seq signals
PeakID	Chr	Distance to TSS	Nearest PromoterID	Entrez ID	Gene Name	Gene Description	Gene Type	Fold-enrichment
MACS_peak_1	chr1	-1565	NR_046018	100287102	DDX11L1	DEAD/H (Asp-Glu-Ala-Asp/His) box helicase 11 like 1	pseudo	16.5
MACS_peak_10	chr1	-4151	NM_002617	5192	PEX10	peroxisomal biogenesis factor 10	protein-coding	10.84
MACS_peak_100	chr1	-5008	NM_001956	1907	EDN2	endothelin 2	protein-coding	10.16
MACS_peak_1000	chr14	45614	NM_015589	23034	SAMD4A	sterile alpha motif domain containing 4A	protein-coding	13.74
MACS_peak_1001	chr14	4829	NR_004844	645683	RPL13AP3	ribosomal protein L13a pseudogene 3	pseudo	14.53
MACS_peak_1002	chr14	85535	NM_021255	57161	PELI2	pellino E3 ubiquitin protein ligase family member 2	protein-coding	21.56
MACS_peak_1003	chr14	-33489	NR_110547	102723742	LINC01500	long intergenic non-protein coding RNA 1500	ncRNA	13.34
MACS_peak_1004	chr14	63205	NR_110547	102723742	LINC01500	long intergenic non-protein coding RNA 1500	ncRNA	14.68
MACS_peak_1005	chr14	-59007	NM_001270520	23002	DAAM1	dishevelled associated activator of morphogenesis 1	protein-coding	21.63
MACS_peak_1006	chr14	-18778	NM_015549	26030	PLEKHG3	pleckstrin homology domain containing, family G (with RhoGef domain) member 3	protein-coding	12.09
MACS_peak_1007	chr14	-18256	NM_000347	6710	SPTB	spectrin, beta, erythrocytic	protein-coding	13.48
MACS_peak_1008	chr14	-45050	NM_000347	6710	SPTB	spectrin, beta, erythrocytic	protein-coding	18.87
MACS_peak_1009	chr14	278220	NR_038170	2530	FUT8	fucosyltransferase 8 (alpha (1,6) fucosyltransferase)	protein-coding	16.22
MACS_peak_101	chr1	158	NM_004559	4904	YBX1	Y box binding protein 1	protein-coding	23.29
MACS_peak_1010	chr14	-473149	NR_024338	440184	LINC00238	long intergenic non-protein coding RNA 238	ncRNA	17.17
MACS_peak_1011	chr14	63535	NM_001130417	6547	SLC8A3	solute carrier family 8 (sodium/calcium exchanger), member 3	protein-coding	17.15
MACS_peak_1012	chr14	-81950	NR_001276	319139	SNORD56B	small nucleolar RNA, C/D box 56B	snoRNA	18.93
MACS_peak_1013	chr14	-7631	NM_007318	5663	PSEN1	presenilin 1	protein-coding	12.86
MACS_peak_1014	chr14	-6752	NM_182894	338917	VSX2	visual system homeobox 2	protein-coding	13.76
MACS_peak_1015	chr14	-13174	NM_005050	5826	ABCD4	ATP-binding cassette, sub-family D (ALD), member 4	protein-coding	12.37
MACS_peak_1016	chr14	20956	NM_000428	4053	LTBP2	latent transforming growth factor beta binding protein 2	protein-coding	14.15
MACS_peak_1017	chr14	503	NM_007176	11161	C14orf1	chromosome 14 open reading frame 1	protein-coding	15.09
MACS_peak_1018	chr14	4171	NR_046482	100873740	RNU6-31P	RNA, U6 small nuclear 31, pseudogene	snRNA	11.17
MACS_peak_1019	chr14	-1936	NM_024496	64207	IRF2BPL	interferon regulatory factor 2 binding protein-like	protein-coding	9.43
MACS_peak_102	chr1	14359	NM_004559	4904	YBX1	Y box binding protein 1	protein-coding	9.58
MACS_peak_1020	chr14	-184	NM_174976	283576	ZDHHC22	zinc finger, DHHC-type containing 22	protein-coding	13.32
MACS_peak_1021	chr14	15407	NM_006020	8846	ALKBH1	alkB, alkylation repair homolog 1 (E. coli)	protein-coding	13.48
MACS_peak_1022	chr14	28360	NM_001008744	55775	TDP1	tyrosyl-DNA phosphodiesterase 1	protein-coding	16.17
MACS_peak_1023	chr14	-19011	NM_017970	55051	NRDE2	NRDE-2, necessary for RNA interference, domain containing	protein-coding	21.63
MACS_peak_1024	chr14	4349	NM_006888	801	CALM1	calmodulin 1 (phosphorylase kinase, delta)	protein-coding	15.36
MACS_peak_1025	chr14	-80227	NR_110134	101928909	LOC101928909	uncharacterized LOC101928909	ncRNA	18.93
MACS_peak_1026	chr14	63690	NM_017437	53981	CPSF2	cleavage and polyadenylation specific factor 2, 100kDa	protein-coding	18.87
MACS_peak_1027	chr14	9519	NM_001275	1113	CHGA	chromogranin A (parathyroid secretory protein 1)	protein-coding	17.96
MACS_peak_1028	chr14	11892	NM_178013	145270	PRIMA1	proline rich membrane anchor 1	protein-coding	16.22
MACS_peak_1029	chr14	-1512	NM_001202429	51676	ASB2	ankyrin repeat and SOCS box containing 2	protein-coding	13.01
MACS_peak_103	chr1	18519	NM_004559	4904	YBX1	Y box binding protein 1	protein-coding	38.25
MACS_peak_1030	chr14	74435	NM_024734	79789	CLMN	calmin (calponin-like, transmembrane)	protein-coding	24.33
MACS_peak_1031	chr14	74243	NM_024734	79789	CLMN	calmin (calponin-like, transmembrane)	protein-coding	16.22
MACS_peak_1032	chr14	-14465	NR_104113	145249	LINC00618	long intergenic non-protein coding RNA 618	ncRNA	21.63
MACS_peak_1033	chr14	-190650	NR_015430	388011	C14orf64	chromosome 14 open reading frame 64	ncRNA	12.75
MACS_peak_1034	chr14	-209957	NM_182560	283598	C14orf177	chromosome 14 open reading frame 177	protein-coding	10.48
MACS_peak_1035	chr14	-2124	NR_029871	494328	MIR379	microRNA 379	ncRNA	16.17
MACS_peak_1036	chr14	175437	NR_047664	100507257	MEG9	maternally expressed 9 (non-protein coding)	ncRNA	16.17
MACS_peak_1037	chr14	178358	NR_002770	64150	DIO3OS	DIO3 opposite strand/antisense RNA (head to head)	ncRNA	21.63
MACS_peak_1038	chr14	39759	NM_015156	23186	RCOR1	REST corepressor 1	protein-coding	13.72
MACS_peak_1039	chr14	-2963	NM_030943	81693	AMN	amnion associated transmembrane protein	protein-coding	21.13
MACS_peak_104	chr1	1510	NM_001166292	8643	PTCH2	patched 2	protein-coding	10.84
MACS_peak_1040	chr14	-1982	NM_030943	81693	AMN	amnion associated transmembrane protein	protein-coding	16.17
MACS_peak_1041	chr14	6161	NM_001823	1152	CKB	creatine kinase, brain	protein-coding	13.21
MACS_peak_1042	chr14	76621	NM_015656	26153	KIF26A	kinesin family member 26A	protein-coding	13.64
MACS_peak_1043	chr14	160192	NM_015656	26153	KIF26A	kinesin family member 26A	protein-coding	21.63
MACS_peak_1044	chr14	160500	NM_015656	26153	KIF26A	kinesin family member 26A	protein-coding	16.17
MACS_peak_1045	chr14	6094	NM_001137601	100128927	ZBTB42	zinc finger and BTB domain containing 42	protein-coding	11.61
MACS_peak_1046	chr14	3643	NR_024396	196872	LINC00638	long intergenic non-protein coding RNA 638	ncRNA	12.48
MACS_peak_1047	chr14	3879	NR_024396	196872	LINC00638	long intergenic non-protein coding RNA 638	ncRNA	13.48
MACS_peak_1048	chr14	-116127	NR_026800	9834	KIAA0125	KIAA0125	ncRNA	15.33
MACS_peak_1049	chr14	154292	NR_027457	338005	LINC00221	long intergenic non-protein coding RNA 221	ncRNA	17.06
MACS_peak_105	chr1	-8203	NM_032756	84842	HPDL	4-hydroxyphenylpyruvate dioxygenase-like	protein-coding	9.73
MACS_peak_1050	chr15	-25625	NR_033735	646396	REREP3	arginine-glutamic acid dipeptide (RE) repeats pseudogene 3	pseudo	14.72
MACS_peak_1051	chr15	30025	NR_024074	283796	GOLGA8I	golgin A8 family, member I	pseudo	21.63
MACS_peak_1052	chr15	15444	NR_026589	440253	WHAMMP2	WAS protein homolog associated with actin, golgi membranes and microtubules pseudogene 2	pseudo	13.52
MACS_peak_1053	chr15	27796	NR_072991	390561	HERC2P10	hect domain and RLD 2 pseudogene 10	pseudo	24.33
MACS_peak_1054	chr15	29322	NR_072991	390561	HERC2P10	hect domain and RLD 2 pseudogene 10	pseudo	18.93
MACS_peak_1055	chr15	-327710	NM_012125	1133	CHRM5	cholinergic receptor, muscarinic 5	protein-coding	18.93
MACS_peak_1056	chr15	1188	NM_018648	55505	NOP10	NOP10 ribonucleoprotein	protein-coding	13.52
MACS_peak_1057	chr15	-64786	NR_037507	100500904	MIR3942	microRNA 3942	ncRNA	10.81
MACS_peak_1058	chr15	65402	NM_000138	2200	FBN1	fibrillin 1	protein-coding	16.22
MACS_peak_1059	chr15	-31252	NR_024490	100129387	GABPB1-AS1	GABPB1 antisense RNA 1	ncRNA	16.22
MACS_peak_106	chr1	-68248	NM_001293192	4595	MUTYH	mutY homolog	protein-coding	18.6
MACS_peak_1060	chr15	12503	NM_001018100	100820829	MYZAP	myocardial zonula adherens protein	protein-coding	13.52
MACS_peak_1061	chr15	-18607	NR_120338	101928694	LOC101928694	uncharacterized LOC101928694	ncRNA	14.15
MACS_peak_1062	chr15	-248	NM_004663	8766	RAB11A	RAB11A, member RAS oncogene family	protein-coding	11.61
MACS_peak_1063	chr15	10019	NM_006049	10302	SNAPC5	small nuclear RNA activating complex, polypeptide 5, 19kDa	protein-coding	14.15
MACS_peak_1064	chr15	10557	NR_110372	102723165	LINC01169	long intergenic non-protein coding RNA 1169	ncRNA	10.29
MACS_peak_1065	chr15	-24657	NM_005902	4088	SMAD3	SMAD family member 3	protein-coding	11.32
MACS_peak_1066	chr15	23104	NM_005902	4088	SMAD3	SMAD family member 3	protein-coding	7.34
MACS_peak_1067	chr15	28960	NR_040055	100506686	IQCH-AS1	IQCH antisense RNA 1	ncRNA	11.23
MACS_peak_1068	chr15	-115	NR_125730	103625684	RNU6-2	RNA, U6 small nuclear 2	snRNA	7.08
MACS_peak_1069	chr15	71719	NM_016166	8554	PIAS1	protein inhibitor of activated STAT, 1	protein-coding	13.52
MACS_peak_107	chr1	8730	NM_001256127	387338	NSUN4	NOP2/Sun domain family, member 4	protein-coding	15.09
MACS_peak_1070	chr15	33582	NM_145658	246777	SPESP1	sperm equatorial segment protein 1	protein-coding	15.03
MACS_peak_1071	chr15	54	NM_001003	6176	RPLP1	ribosomal protein, large, P1	protein-coding	13.84
MACS_peak_1072	chr15	-22375	NR_026979	145837	LOC145837	uncharacterized LOC145837	ncRNA	16.06
MACS_peak_1073	chr15	36711	NR_030714	693214	MIR629	microRNA 629	ncRNA	12.58
MACS_peak_1074	chr15	-179191	NM_001105192	7090	TLE3	transducin-like enhancer of split 3	protein-coding	12.58
MACS_peak_1075	chr15	128452	NM_001008224	55075	UACA	uveal autoantigen with coiled-coil domains and ankyrin repeats	protein-coding	11.9
MACS_peak_1076	chr15	74726	NM_001008224	55075	UACA	uveal autoantigen with coiled-coil domains and ankyrin repeats	protein-coding	14.68
MACS_peak_1077	chr15	-22709	NR_120346	101929173	LOC101929173	uncharacterized LOC101929173	ncRNA	17.97
MACS_peak_1078	chr15	-22908	NR_120346	101929173	LOC101929173	uncharacterized LOC101929173	ncRNA	13.48
MACS_peak_1079	chr15	-23110	NR_120346	101929173	LOC101929173	uncharacterized LOC101929173	ncRNA	11.32
MACS_peak_108	chr1	96914	NM_032110	63950	DMRTA2	DMRT-like family A2	protein-coding	24.77
MACS_peak_1080	chr15	80611	NM_016346	10002	NR2E3	nuclear receptor subfamily 2, group E, member 3	protein-coding	13.71
MACS_peak_1081	chr15	-1903	NM_001012642	196996	GRAMD2	GRAM domain containing 2	protein-coding	12.01
MACS_peak_1082	chr15	-4744	NM_001012642	196996	GRAMD2	GRAM domain containing 2	protein-coding	14.05
MACS_peak_1083	chr15	-9020	NM_001012642	196996	GRAMD2	GRAM domain containing 2	protein-coding	14.51
MACS_peak_1084	chr15	-33711	NM_001042367	283677	REC114	REC114 meiotic recombination protein	protein-coding	11.79
MACS_peak_1085	chr15	8425	NR_103844	101241892	NPTN-IT1	NPTN intronic transcript 1 (non-protein coding)	ncRNA	12.58
MACS_peak_1086	chr15	-21655	NM_001286434	161514	TBC1D21	TBC1 domain family, member 21	protein-coding	12.91
MACS_peak_1087	chr15	-13870	NR_040069	100287616	LOXL1-AS1	LOXL1 antisense RNA 1	ncRNA	10.04
MACS_peak_1088	chr15	28918	NM_025055	80125	CCDC33	coiled-coil domain containing 33	protein-coding	16.31
MACS_peak_1089	chr15	-26853	NR_108023	80125	CCDC33	coiled-coil domain containing 33	protein-coding	15.09
MACS_peak_109	chr1	82932	NM_032110	63950	DMRTA2	DMRT-like family A2	protein-coding	18.87
MACS_peak_1090	chr15	-23186	NM_001145357	25942	SIN3A	SIN3 transcription regulator family member A	protein-coding	10.29
MACS_peak_1091	chr15	21645	NM_153271	257364	SNX33	sorting nexin 33	protein-coding	13.16
MACS_peak_1092	chr15	12436	NR_120360	101929439	LOC101929439	uncharacterized LOC101929439	ncRNA	16.51
MACS_peak_1093	chr15	-12361	NM_003978	9051	PSTPIP1	proline-serine-threonine phosphatase interacting protein 1	protein-coding	13.58
MACS_peak_1094	chr15	-9517	NR_026813	81698	LINC00597	long intergenic non-protein coding RNA 597	ncRNA	13.72
MACS_peak_1095	chr15	7143	NM_001301200	84894	LINGO1	leucine rich repeat and Ig domain containing 1	protein-coding	14.15
MACS_peak_1096	chr15	3668	NR_026998	91450	LOC91450	uncharacterized LOC91450	ncRNA	15.18
MACS_peak_1097	chr15	-3203	NM_001102667	5685	PSMA4	proteasome (prosome, macropain) subunit, alpha type, 4	protein-coding	13.21
MACS_peak_1098	chr15	31633	NM_001145648	5923	RASGRF1	Ras protein-specific guanine nucleotide-releasing factor 1	protein-coding	29.68
MACS_peak_1099	chr15	67	NR_029705	406960	MIR184	microRNA 184	ncRNA	18.87
MACS_peak_11	chr1	-20972	NM_033467	79258	MMEL1	membrane metallo-endopeptidase-like 1	protein-coding	4.66
MACS_peak_110	chr1	45790	NR_031580	100313892	MIR761	microRNA 761	ncRNA	10.72
MACS_peak_1100	chr15	168859	NM_015206	23251	KIAA1024	KIAA1024	protein-coding	10.29
MACS_peak_1101	chr15	-23282	NM_004513	3603	IL16	interleukin 16	protein-coding	11.32
MACS_peak_1102	chr15	-179418	NM_001080532	342125	TMC3	transmembrane channel-like 3	protein-coding	13.52
MACS_peak_1103	chr15	-215922	NM_001080532	342125	TMC3	transmembrane channel-like 3	protein-coding	12.68
MACS_peak_1104	chr15	202889	NM_032246	84206	MEX3B	mex-3 RNA binding family member B	protein-coding	13.64
MACS_peak_1105	chr15	381	NR_111943	6218	RPS17	ribosomal protein S17	protein-coding	16.17
MACS_peak_1106	chr15	7683	NR_036446	283693	LOC283693	actin, alpha 2, smooth muscle, aorta pseudogene	pseudo	20.55
MACS_peak_1107	chr15	6718	NM_199330	9455	HOMER2	homer homolog 2 (Drosophila)	protein-coding	9.43
MACS_peak_1108	chr15	-2659	NM_016073	50810	HDGFRP3	hepatoma-derived growth factor, related protein 3	protein-coding	11.01
MACS_peak_1109	chr15	-9205	NM_207517	57188	ADAMTSL3	ADAMTS-like 3	protein-coding	18.63
MACS_peak_111	chr1	-1044	NM_001042693	348378	FAM159A	family with sequence similarity 159, member A	protein-coding	23.26
MACS_peak_1110	chr15	3691	NR_033738	440300	LOC440300	chondroitin sulfate proteoglycan 4 pseudogene	pseudo	11.89
MACS_peak_1111	chr15	-36187	NM_022480	64410	KLHL25	kelch-like family member 25	protein-coding	14.38
MACS_peak_1112	chr15	81288	NR_120368	101929701	LOC101929701	uncharacterized LOC101929701	ncRNA	18.87
MACS_peak_1113	chr15	-542481	NR_046012	727915	AGBL1-AS1	AGBL1 antisense RNA 1	ncRNA	16.22
MACS_peak_1114	chr15	-507473	NR_026869	145978	LINC00052	long intergenic non-protein coding RNA 52	ncRNA	18.87
MACS_peak_1115	chr15	-461472	NR_026869	145978	LINC00052	long intergenic non-protein coding RNA 52	ncRNA	13.52
MACS_peak_1116	chr15	-1746	NM_002201	3669	ISG20	interferon stimulated exonuclease gene 20kDa	protein-coding	11.49
MACS_peak_1117	chr15	-36925	NM_013227	176	ACAN	aggrecan	protein-coding	15.09
MACS_peak_1118	chr15	-70106	NM_001114614	4240	MFGE8	milk fat globule-EGF factor 8 protein	protein-coding	12.12
MACS_peak_1119	chr15	-16404	NM_001126131	5428	POLG	polymerase (DNA directed), gamma	protein-coding	13.72
MACS_peak_112	chr1	-458	NM_002370	4116	MAGOH	mago-nashi homolog, proliferation-associated (Drosophila)	protein-coding	17.15
MACS_peak_1120	chr15	25712	NM_198525	374654	KIF7	kinesin family member 7	protein-coding	13.01
MACS_peak_1121	chr15	-11427	NR_049817	100847059	MIR5094	microRNA 5094	ncRNA	15.56
MACS_peak_1122	chr15	-27975	NM_020210	10509	SEMA4B	sema domain, immunoglobulin domain (Ig), transmembrane domain (TM) and short cytoplasmic domain, (semaphorin) 4B	protein-coding	14.72
MACS_peak_1123	chr15	-27806	NM_020210	10509	SEMA4B	sema domain, immunoglobulin domain (Ig), transmembrane domain (TM) and short cytoplasmic domain, (semaphorin) 4B	protein-coding	13.37
MACS_peak_1124	chr15	23943	NR_120371	101929765	LOC101929765	uncharacterized LOC101929765	ncRNA	13.21
MACS_peak_1125	chr15	-19672	NM_002569	5045	FURIN	furin (paired basic amino acid cleaving enzyme)	protein-coding	11.55
MACS_peak_1126	chr15	64613	NM_014848	9899	SV2B	synaptic vesicle glycoprotein 2B	protein-coding	17.38
MACS_peak_1127	chr15	64784	NM_014848	9899	SV2B	synaptic vesicle glycoprotein 2B	protein-coding	12.58
MACS_peak_1128	chr15	-1801	NR_110106	101926928	LOC101926928	uncharacterized LOC101926928	ncRNA	18.87
MACS_peak_1129	chr15	-180759	NM_001145044	28232	SLCO3A1	solute carrier organic anion transporter family, member 3A1	protein-coding	16.22
MACS_peak_113	chr1	93909	NM_033067	63948	DMRTB1	DMRT-like family B with proline-rich C-terminal, 1	protein-coding	13.52
MACS_peak_1130	chr15	-102685	NM_001145044	28232	SLCO3A1	solute carrier organic anion transporter family, member 3A1	protein-coding	16.52
MACS_peak_1131	chr15	-259436	NM_006011	8128	ST8SIA2	ST8 alpha-N-acetyl-neuraminide alpha-2,8-sialyltransferase 2	protein-coding	15.72
MACS_peak_1132	chr15	-674	NM_207446	400451	FAM174B	family with sequence similarity 174, member B	protein-coding	10.6
MACS_peak_1133	chr15	-189060	NM_020211	56963	RGMA	repulsive guidance molecule family member a	protein-coding	16.59
MACS_peak_1134	chr15	202307	NM_173499	145946	SPATA8	spermatogenesis associated 8	protein-coding	16.22
MACS_peak_1135	chr15	-143504	NR_110756	101927310	LOC101927310	uncharacterized LOC101927310	ncRNA	15.94
MACS_peak_1136	chr15	119068	NM_182562	283777	FAM169B	family with sequence similarity 169, member B	protein-coding	12.58
MACS_peak_1137	chr15	118872	NM_182562	283777	FAM169B	family with sequence similarity 169, member B	protein-coding	13.64
MACS_peak_1138	chr15	97036	NM_182562	283777	FAM169B	family with sequence similarity 169, member B	protein-coding	13.72
MACS_peak_1139	chr15	-22718	NM_182562	283777	FAM169B	family with sequence similarity 169, member B	protein-coding	18.68
MACS_peak_114	chr1	3409	NM_001256409	115353	LRRC42	leucine rich repeat containing 42	protein-coding	13.21
MACS_peak_1140	chr15	29276	NM_000875	3480	IGF1R	insulin-like growth factor 1 receptor	protein-coding	11.21
MACS_peak_1141	chr15	-27771	NM_001171894	4205	MEF2A	myocyte enhancer factor 2A	protein-coding	20.46
MACS_peak_1142	chr15	-234950	NR_003260	196968	DNM1P46	DNM1 pseudogene 46	pseudo	9.43
MACS_peak_1143	chr15	174215	NM_139057	170691	ADAMTS17	ADAM metallopeptidase with thrombospondin type 1 motif, 17	protein-coding	12.58
MACS_peak_1144	chr15	91424	NM_139057	170691	ADAMTS17	ADAM metallopeptidase with thrombospondin type 1 motif, 17	protein-coding	13.48
MACS_peak_1145	chr15	104147	NM_198243	140460	ASB7	ankyrin repeat and SOCS box containing 7	protein-coding	10.04
MACS_peak_1146	chr15	-119417	NM_000693	220	ALDH1A3	aldehyde dehydrogenase 1 family, member A3	protein-coding	16.17
MACS_peak_1147	chr15	109778	NM_014918	22856	CHSY1	chondroitin sulfate synthase 1	protein-coding	14.51
MACS_peak_1148	chr15	82523	NM_138323	5046	PCSK6	proprotein convertase subtilisin/kexin type 6	protein-coding	11.32
MACS_peak_1149	chr15	74289	NM_025141	80213	TM2D3	TM2 domain containing 3	protein-coding	5.03
MACS_peak_115	chr1	32743	NR_039942	100616315	MIR4781	microRNA 4781	ncRNA	12.58
MACS_peak_1150	chr15	-1807	NR_051985	100288486	DDX11L9	DEAD/H (Asp-Glu-Ala-Asp/His) box helicase 11 like 9	pseudo	31.78
MACS_peak_1151	chr16	-2689	NR_107062	102465909	MIR6859-2	microRNA 6859-2	ncRNA	16.98
MACS_peak_1152	chr16	34250	NM_003502	8312	AXIN1	axin 1	protein-coding	14.9
MACS_peak_1153	chr16	3060	NM_001013638	388199	PRR25	proline rich 25	protein-coding	12.04
MACS_peak_1154	chr16	-39891	NM_001172560	6755	SSTR5	somatostatin receptor 5	protein-coding	16.51
MACS_peak_1155	chr16	29858	NM_014714	9742	IFT140	intraflagellar transport 140	protein-coding	16.22
MACS_peak_1156	chr16	3542	NM_145252	124220	ZG16B	zymogen granule protein 16B	protein-coding	15.72
MACS_peak_1157	chr16	-20336	NM_012360	4992	OR1F1	olfactory receptor, family 1, subfamily F, member 1	protein-coding	10.16
MACS_peak_1158	chr16	-3502	NM_033208	91151	TIGD7	tigger transposable element derived 7	protein-coding	11.32
MACS_peak_1159	chr16	14505	NM_001098814	6345	SRL	sarcalumenin	protein-coding	13.21
MACS_peak_116	chr1	36173	NM_015306	23358	USP24	ubiquitin specific peptidase 24	protein-coding	15.91
MACS_peak_1160	chr16	3644	NM_001127205	3163	HMOX2	heme oxygenase (decycling) 2	protein-coding	15.09
MACS_peak_1161	chr16	-116786	NM_001142334	54715	RBFOX1	RNA binding protein, fox-1 homolog (C. elegans) 1	protein-coding	16.22
MACS_peak_1162	chr16	-4393	NM_001192	608	TNFRSF17	tumor necrosis factor receptor superfamily, member 17	protein-coding	12.44
MACS_peak_1163	chr16	-233280	NM_005236	2072	ERCC4	excision repair cross-complementation group 4	protein-coding	18.93
MACS_peak_1164	chr16	-431	NR_030177	574455	MIR193B	microRNA 193b	ncRNA	17.97
MACS_peak_1165	chr16	29156	NR_029854	100126355	MIR365A	microRNA 365a	ncRNA	17.38
MACS_peak_1166	chr16	243	NM_001285444	23042	PDXDC1	pyridoxal-dependent decarboxylase domain containing 1	protein-coding	5.21
MACS_peak_1167	chr16	-28229	NR_037466	100500852	MIR3180-4	microRNA 3180-4	ncRNA	18.93
MACS_peak_1168	chr16	82777	NM_004996	4363	ABCC1	ATP-binding cassette, sub-family C (CFTR/MRP), member 1	protein-coding	16.51
MACS_peak_1169	chr16	228357	NM_001282511	101059953	NPIPA8	nuclear pore complex interacting protein family, member A8	protein-coding	14.15
MACS_peak_117	chr1	36019	NM_015306	23358	USP24	ubiquitin specific peptidase 24	protein-coding	11.79
MACS_peak_1170	chr16	248861	NM_001282511	101059953	NPIPA8	nuclear pore complex interacting protein family, member A8	protein-coding	13.72
MACS_peak_1171	chr16	195208	NM_022166	64131	XYLT1	xylosyltransferase I	protein-coding	21.63
MACS_peak_1172	chr16	73747	NM_001019	6210	RPS15A	ribosomal protein S15a	protein-coding	11.5
MACS_peak_1173	chr16	29776	NM_001019	6210	RPS15A	ribosomal protein S15a	protein-coding	12.92
MACS_peak_1174	chr16	-25155	NM_020422	57146	TMEM159	transmembrane protein 159	protein-coding	16.77
MACS_peak_1175	chr16	32434	NM_173615	146177	VWA3A	von Willebrand factor A domain containing 3A	protein-coding	11.79
MACS_peak_1176	chr16	80008	NM_006043	9956	HS3ST2	heparan sulfate (glucosamine) 3-O-sulfotransferase 2	protein-coding	13.21
MACS_peak_1177	chr16	1768	NM_001039	6340	SCNN1G	sodium channel, non-voltage-gated 1, gamma subunit	protein-coding	14.33
MACS_peak_1178	chr16	25818	NM_001039	6340	SCNN1G	sodium channel, non-voltage-gated 1, gamma subunit	protein-coding	22.05
MACS_peak_1179	chr16	-34483	NM_212535	5579	PRKCB	protein kinase C, beta	protein-coding	13.48
MACS_peak_118	chr1	45449	NM_001004303	199920	C1orf168	chromosome 1 open reading frame 168	protein-coding	16.06
MACS_peak_1180	chr16	146027	NM_002738	5579	PRKCB	protein kinase C, beta	protein-coding	18.02
MACS_peak_1181	chr16	-162371	NM_006539	10368	CACNG3	calcium channel, voltage-dependent, gamma subunit 3	protein-coding	18.93
MACS_peak_1182	chr16	68063	NM_006040	9951	HS3ST4	heparan sulfate (glucosamine) 3-O-sulfotransferase 4	protein-coding	18.93
MACS_peak_1183	chr16	682155	NM_006040	9951	HS3ST4	heparan sulfate (glucosamine) 3-O-sulfotransferase 4	protein-coding	13.52
MACS_peak_1184	chr16	682898	NM_006040	9951	HS3ST4	heparan sulfate (glucosamine) 3-O-sulfotransferase 4	protein-coding	16.22
MACS_peak_1185	chr16	-253972	NM_001145545	162083	C16orf82	chromosome 16 open reading frame 82	protein-coding	12.78
MACS_peak_1186	chr16	-253484	NM_001145545	162083	C16orf82	chromosome 16 open reading frame 82	protein-coding	16.22
MACS_peak_1187	chr16	-184728	NM_001145545	162083	C16orf82	chromosome 16 open reading frame 82	protein-coding	13.52
MACS_peak_1188	chr16	32671	NM_001109763	146395	GSG1L	GSG1-like	protein-coding	11.92
MACS_peak_1189	chr16	-26049	NM_015171	23214	XPO6	exportin 6	protein-coding	21.26
MACS_peak_119	chr1	-225447	NR_104363	101926890	DAB1-AS1	DAB1 antisense RNA 1	ncRNA	26.02
MACS_peak_1190	chr16	20968	NM_024816	79874	RABEP2	rabaptin, RAB GTPase binding effector protein 2	protein-coding	13.52
MACS_peak_1191	chr16	41671	NR_003369	653390	RRN3P2	RNA polymerase I transcription factor homolog (S. cerevisiae) pseudogene 2	pseudo	14.68
MACS_peak_1192	chr16	12053	NM_001286585	10423	CDIPT	CDP-diacylglycerol--inositol 3-phosphatidyltransferase	protein-coding	10.61
MACS_peak_1193	chr16	339	NM_001282068	8448	DOC2A	double C2-like domains, alpha	protein-coding	11.1
MACS_peak_1194	chr16	735	NM_001256829	100862671	LOC100862671	uncharacterized LOC100862671	protein-coding	10.61
MACS_peak_1195	chr16	-11862	NM_152901	260434	PYDC1	PYD (pyrin domain) containing 1	protein-coding	16.22
MACS_peak_1196	chr16	10205	NM_001145808	3684	ITGAM	integrin, alpha M (complement component 3 receptor 3 subunit)	protein-coding	14.15
MACS_peak_1197	chr16	96453	NR_038368	649159	LINC00273	long intergenic non-protein coding RNA 273	ncRNA	9.16
MACS_peak_1198	chr16	94265	NR_038368	649159	LINC00273	long intergenic non-protein coding RNA 273	ncRNA	10.19
MACS_peak_1199	chr16	92657	NR_038368	649159	LINC00273	long intergenic non-protein coding RNA 273	ncRNA	8.24
MACS_peak_12	chr1	-57329	NM_033467	79258	MMEL1	membrane metallo-endopeptidase-like 1	protein-coding	7.01
MACS_peak_120	chr1	-50002	NR_104363	101926890	DAB1-AS1	DAB1 antisense RNA 1	ncRNA	12.82
MACS_peak_1200	chr16	88355	NR_038368	649159	LINC00273	long intergenic non-protein coding RNA 273	ncRNA	10.67
MACS_peak_1201	chr16	86827	NR_038368	649159	LINC00273	long intergenic non-protein coding RNA 273	ncRNA	8.59
MACS_peak_1202	chr16	74682	NR_038368	649159	LINC00273	long intergenic non-protein coding RNA 273	ncRNA	8.38
MACS_peak_1203	chr16	73885	NR_038368	649159	LINC00273	long intergenic non-protein coding RNA 273	ncRNA	10.35
MACS_peak_1204	chr16	63715	NR_038368	649159	LINC00273	long intergenic non-protein coding RNA 273	ncRNA	13.97
MACS_peak_1205	chr16	63135	NR_038368	649159	LINC00273	long intergenic non-protein coding RNA 273	ncRNA	7.33
MACS_peak_1206	chr16	62176	NR_038368	649159	LINC00273	long intergenic non-protein coding RNA 273	ncRNA	5.93
MACS_peak_1207	chr16	60861	NR_038368	649159	LINC00273	long intergenic non-protein coding RNA 273	ncRNA	19.98
MACS_peak_1208	chr16	-884	NR_038368	649159	LINC00273	long intergenic non-protein coding RNA 273	ncRNA	3.29
MACS_peak_1209	chr16	-1553	NR_038368	649159	LINC00273	long intergenic non-protein coding RNA 273	ncRNA	3.76
MACS_peak_121	chr1	111803	NM_021080	1600	DAB1	Dab, reelin signal transducer, homolog 1 (Drosophila)	protein-coding	11.79
MACS_peak_1210	chr16	-2461	NR_038368	649159	LINC00273	long intergenic non-protein coding RNA 273	ncRNA	5.17
MACS_peak_1211	chr16	44853	NR_026980	146481	LOC146481	FSHD region gene 2 family, member C pseudogene	pseudo	16.22
MACS_peak_1212	chr16	-49202	NM_003031	6477	SIAH1	siah E3 ubiquitin protein ligase 1	protein-coding	14.15
MACS_peak_1213	chr16	123546	NM_004352	869	CBLN1	cerebellin 1 precursor	protein-coding	18.87
MACS_peak_1214	chr16	132357	NM_144602	123970	C16orf78	chromosome 16 open reading frame 78	protein-coding	14.15
MACS_peak_1215	chr16	195168	NM_015069	23090	ZNF423	zinc finger protein 423	protein-coding	12.75
MACS_peak_1216	chr16	194640	NM_015069	23090	ZNF423	zinc finger protein 423	protein-coding	8.68
MACS_peak_1217	chr16	91469	NM_015069	23090	ZNF423	zinc finger protein 423	protein-coding	12.25
MACS_peak_1218	chr16	17077	NM_001080432	79068	FTO	fat mass and obesity associated	protein-coding	13.48
MACS_peak_1219	chr16	259074	NR_110454	643911	CRNDE	colorectal neoplasia differentially expressed (non-protein coding)	ncRNA	16.22
MACS_peak_122	chr1	354	NR_110626	101926925	LINC01358	long intergenic non-protein coding RNA 1358	ncRNA	11.63
MACS_peak_1220	chr16	14236	NR_110454	643911	CRNDE	colorectal neoplasia differentially expressed (non-protein coding)	ncRNA	16.22
MACS_peak_1221	chr16	-55368	NM_024335	79190	IRX6	iroquois homeobox 6	protein-coding	13.52
MACS_peak_1222	chr16	-11890	NR_033740	390732	CES1P2	carboxylesterase 1 pseudogene 2	pseudo	11.79
MACS_peak_1223	chr16	-11121	NM_000078	1071	CETP	cholesteryl ester transfer protein, plasma	protein-coding	13.48
MACS_peak_1224	chr16	11743	NM_002987	6361	CCL17	chemokine (C-C motif) ligand 17	protein-coding	13.21
MACS_peak_1225	chr16	14025	NM_005886	10300	KATNB1	katanin p80 (WD repeat containing) subunit B 1	protein-coding	21.56
MACS_peak_1226	chr16	10103	NM_001130099	3801	KIFC3	kinesin family member C3	protein-coding	16.51
MACS_peak_1227	chr16	19810	NM_018231	55238	SLC38A7	solute carrier family 38, member 7	protein-coding	12.25
MACS_peak_1228	chr16	23006	NM_002080	2806	GOT2	glutamic-oxaloacetic transaminase 2, mitochondrial	protein-coding	16.72
MACS_peak_1229	chr16	223281	NR_110917	101927580	LOC101927580	uncharacterized LOC101927580	ncRNA	16.22
MACS_peak_123	chr1	-101352	NM_001278224	55277	FGGY	FGGY carbohydrate kinase domain containing	protein-coding	9.05
MACS_peak_1230	chr16	226977	NR_110917	101927580	LOC101927580	uncharacterized LOC101927580	ncRNA	16.17
MACS_peak_1231	chr16	229063	NR_110917	101927580	LOC101927580	uncharacterized LOC101927580	ncRNA	13.52
MACS_peak_1232	chr16	-459708	NM_001282301	729159	LOC729159	UPF0607 protein ENSP00000381418-like	protein-coding	13.48
MACS_peak_1233	chr16	-341884	NM_001795	1003	CDH5	cadherin 5, type 2 (vascular endothelium)	protein-coding	16.22
MACS_peak_1234	chr16	-237641	NM_001795	1003	CDH5	cadherin 5, type 2 (vascular endothelium)	protein-coding	15.51
MACS_peak_1235	chr16	-194423	NM_001795	1003	CDH5	cadherin 5, type 2 (vascular endothelium)	protein-coding	16.22
MACS_peak_1236	chr16	-33887	NM_001013838	146206	RLTPR	RGD motif, leucine rich repeats, tropomodulin domain and proline-rich containing	protein-coding	14.47
MACS_peak_1237	chr16	-33132	NM_001013838	146206	RLTPR	RGD motif, leucine rich repeats, tropomodulin domain and proline-rich containing	protein-coding	31.14
MACS_peak_1238	chr16	-28298	NM_001013838	146206	RLTPR	RGD motif, leucine rich repeats, tropomodulin domain and proline-rich containing	protein-coding	37.36
MACS_peak_1239	chr16	-24346	NM_001013838	146206	RLTPR	RGD motif, leucine rich repeats, tropomodulin domain and proline-rich containing	protein-coding	34.18
MACS_peak_124	chr1	-24779	NM_001278224	55277	FGGY	FGGY carbohydrate kinase domain containing	protein-coding	11.09
MACS_peak_1240	chr16	-23610	NM_001013838	146206	RLTPR	RGD motif, leucine rich repeats, tropomodulin domain and proline-rich containing	protein-coding	39.91
MACS_peak_1241	chr16	-18484	NM_001013838	146206	RLTPR	RGD motif, leucine rich repeats, tropomodulin domain and proline-rich containing	protein-coding	47.17
MACS_peak_1242	chr16	-16657	NM_001013838	146206	RLTPR	RGD motif, leucine rich repeats, tropomodulin domain and proline-rich containing	protein-coding	48.8
MACS_peak_1243	chr16	-15667	NM_001013838	146206	RLTPR	RGD motif, leucine rich repeats, tropomodulin domain and proline-rich containing	protein-coding	14.15
MACS_peak_1244	chr16	-8360	NM_001013838	146206	RLTPR	RGD motif, leucine rich repeats, tropomodulin domain and proline-rich containing	protein-coding	17.52
MACS_peak_1245	chr16	-7321	NM_001013838	146206	RLTPR	RGD motif, leucine rich repeats, tropomodulin domain and proline-rich containing	protein-coding	14.82
MACS_peak_1246	chr16	28158	NR_106831	102466194	MIR6773	microRNA 6773	ncRNA	12.86
MACS_peak_1247	chr16	-71744	NM_018052	55697	VAC14	Vac14 homolog (S. cerevisiae)	protein-coding	10.49
MACS_peak_1248	chr16	-5814	NM_145911	7571	ZNF23	zinc finger protein 23	protein-coding	18.87
MACS_peak_1249	chr16	3535	NM_018124	55159	RFWD3	ring finger and WD repeat domain 3	protein-coding	12.95
MACS_peak_125	chr1	29317	NM_152377	127795	C1orf87	chromosome 1 open reading frame 87	protein-coding	12.58
MACS_peak_1250	chr16	23343	NM_018975	54386	TERF2IP	telomeric repeat binding factor 2, interacting protein	protein-coding	14.68
MACS_peak_1251	chr16	60705	NM_199355	170692	ADAMTS18	ADAM metallopeptidase with thrombospondin type 1 motif, 18	protein-coding	18.49
MACS_peak_1252	chr16	-36618	NM_001243657	283927	NUDT7	nudix (nucleoside diphosphate linked moiety X)-type motif 7	protein-coding	11.01
MACS_peak_1253	chr16	101586	NM_020927	57687	VAT1L	vesicle amine transport 1-like	protein-coding	21.63
MACS_peak_1254	chr16	-15171	NM_005752	10143	CLEC3A	C-type lectin domain family 3, member A	protein-coding	16.22
MACS_peak_1255	chr16	-14920	NM_005752	10143	CLEC3A	C-type lectin domain family 3, member A	protein-coding	18.93
MACS_peak_1256	chr16	278639	NR_120436	51741	WWOX	WW domain containing oxidoreductase	protein-coding	18.93
MACS_peak_1257	chr16	442166	NR_120436	51741	WWOX	WW domain containing oxidoreductase	protein-coding	12.53
MACS_peak_1258	chr16	667237	NM_001031804	4094	MAF	v-maf avian musculoaponeurotic fibrosarcoma oncogene homolog	protein-coding	18.87
MACS_peak_1259	chr16	-99802	NR_104666	101928276	LINC01227	long intergenic non-protein coding RNA 1227	ncRNA	16.77
MACS_peak_126	chr1	20195	NR_110628	101926964	LOC101926964	uncharacterized LOC101926964	ncRNA	13.21
MACS_peak_1260	chr16	136787	NR_120308	102724163	LOC102724163	uncharacterized LOC102724163	ncRNA	16.17
MACS_peak_1261	chr16	81053	NM_001145548	55625	ZDHHC7	zinc finger, DHHC-type containing 7	protein-coding	10.81
MACS_peak_1262	chr16	19561	NR_033984	400548	LOC400548	uncharacterized LOC400548	ncRNA	20.13
MACS_peak_1263	chr16	-132774	NR_103859	100506542	LINC01082	long intergenic non-protein coding RNA 1082	ncRNA	37.85
MACS_peak_1264	chr16	5126	NR_104139	101154687	LINC01081	long intergenic non-protein coding RNA 1081	ncRNA	18.93
MACS_peak_1265	chr16	1236	NM_015144	23174	ZCCHC14	zinc finger, CCHC domain containing 14	protein-coding	10.68
MACS_peak_1266	chr16	13139	NM_001173543	54971	BANP	BTG3 associated nuclear protein	protein-coding	16.51
MACS_peak_1267	chr16	28352	NM_001173543	54971	BANP	BTG3 associated nuclear protein	protein-coding	17.38
MACS_peak_1268	chr16	47802	NR_120310	400553	LOC400553	uncharacterized LOC400553	ncRNA	21.63
MACS_peak_1269	chr16	-25704	NM_001127464	84627	ZNF469	zinc finger protein 469	protein-coding	13.52
MACS_peak_127	chr1	49083	NR_110617	100996570	NFIA-AS2	NFIA antisense RNA 2	ncRNA	11.01
MACS_peak_1270	chr16	12172	NM_005187	863	CBFA2T3	core-binding factor, runt domain, alpha subunit 2; translocated to, 3	protein-coding	13.52
MACS_peak_1271	chr16	-46015	NM_001098173	11105	PRDM7	PR domain containing 7	protein-coding	21.98
MACS_peak_1272	chr16	-46393	NM_001098173	11105	PRDM7	PR domain containing 7	protein-coding	17.15
MACS_peak_1273	chr17	-68476	NM_001242780	100506388	LOC100506388	uncharacterized LOC100506388	protein-coding	15.19
MACS_peak_1274	chr17	-3555	NM_013337	29928	TIMM22	translocase of inner mitochondrial membrane 22 homolog (yeast)	protein-coding	17.46
MACS_peak_1275	chr17	-3226	NM_013337	29928	TIMM22	translocase of inner mitochondrial membrane 22 homolog (yeast)	protein-coding	10.48
MACS_peak_1276	chr17	-2924	NM_013337	29928	TIMM22	translocase of inner mitochondrial membrane 22 homolog (yeast)	protein-coding	12.91
MACS_peak_1277	chr17	154	NM_006761	7531	YWHAE	tyrosine 3-monooxygenase/tryptophan 5-monooxygenase activation protein, epsilon	protein-coding	16.81
MACS_peak_1278	chr17	-31168	NM_000430	5048	PAFAH1B1	platelet-activating factor acetylhydrolase 1b, regulatory subunit 1 (45kDa)	protein-coding	12.72
MACS_peak_1279	chr17	-6555	NR_024128	390756	OR3A4P	olfactory receptor, family 3, subfamily A, member 4 pseudogene	pseudo	21.63
MACS_peak_128	chr1	-13117	NR_110618	100996570	NFIA-AS2	NFIA antisense RNA 2	ncRNA	12.58
MACS_peak_1280	chr17	-3506	NM_003342	7326	UBE2G1	ubiquitin-conjugating enzyme E2G 1	protein-coding	9.43
MACS_peak_1281	chr17	-1739	NM_014389	27043	PELP1	proline, glutamate and leucine rich protein 1	protein-coding	11.61
MACS_peak_1282	chr17	-6393	NM_001145536	100130311	C17orf107	chromosome 17 open reading frame 107	protein-coding	18.87
MACS_peak_1283	chr17	4541	NM_004505	9098	USP6	ubiquitin specific peptidase 6	protein-coding	19.11
MACS_peak_1284	chr17	2913	NM_032530	84622	ZNF594	zinc finger protein 594	protein-coding	13.76
MACS_peak_1285	chr17	-5863	NM_001271842	388325	SCIMP	SLP adaptor and CSK interacting membrane protein	protein-coding	58.7
MACS_peak_1286	chr17	-38123	NM_033004	22861	NLRP1	NLR family, pyrin domain containing 1	protein-coding	15.72
MACS_peak_1287	chr17	-89548	NM_033004	22861	NLRP1	NLR family, pyrin domain containing 1	protein-coding	13.48
MACS_peak_1288	chr17	2425	NM_004489	2874	GPS2	G protein pathway suppressor 2	protein-coding	14.2
MACS_peak_1289	chr17	-2654	NM_001005408	84461	NEURL4	neuralized E3 ubiquitin protein ligase 4	protein-coding	13.62
MACS_peak_129	chr1	-173044	NR_073400	414927	MGC34796	sepiapterin reductase (7,8-dihydrobiopterin:NADP+ oxidoreductase) pseudogene	pseudo	6.29
MACS_peak_1290	chr17	1368	NM_004732	9196	KCNAB3	potassium voltage-gated channel, shaker-related subfamily, beta member 3	protein-coding	15.18
MACS_peak_1291	chr17	4162	NM_012393	5198	PFAS	phosphoribosylformylglycinamidine synthase	protein-coding	16.11
MACS_peak_1292	chr17	-8782	NM_030808	81565	NDEL1	nudE neurodevelopment protein 1-like 1	protein-coding	12.17
MACS_peak_1293	chr17	40404	NM_001025579	81565	NDEL1	nudE neurodevelopment protein 1-like 1	protein-coding	18.41
MACS_peak_1294	chr17	-1797	NM_144681	146849	CCDC42	coiled-coil domain containing 42	protein-coding	11.61
MACS_peak_1295	chr17	-18730	NM_001142633	23533	PIK3R5	phosphoinositide-3-kinase, regulatory subunit 5	protein-coding	29.65
MACS_peak_1296	chr17	-34201	NM_153210	124739	USP43	ubiquitin specific peptidase 43	protein-coding	18.09
MACS_peak_1297	chr17	-67172	NM_201432	8522	GAS7	growth arrest-specific 7	protein-coding	12.58
MACS_peak_1298	chr17	412	NM_003010	6416	MAP2K4	mitogen-activated protein kinase kinase 4	protein-coding	16.17
MACS_peak_1299	chr17	-16760	NM_000676	136	ADORA2B	adenosine A2b receptor	protein-coding	14.33
MACS_peak_13	chr1	-56313	NM_080431	140625	ACTRT2	actin-related protein T2	protein-coding	16.22
MACS_peak_130	chr1	-139547	NR_073400	414927	MGC34796	sepiapterin reductase (7,8-dihydrobiopterin:NADP+ oxidoreductase) pseudogene	pseudo	10.29
MACS_peak_1300	chr17	814	NM_001281717	7314	UBB	ubiquitin B	protein-coding	41.1
MACS_peak_1301	chr17	1687	NR_003054	692106	SNORD65	small nucleolar RNA, C/D box 65	snoRNA	16.06
MACS_peak_1302	chr17	959	NM_020653	57336	ZNF287	zinc finger protein 287	protein-coding	13.81
MACS_peak_1303	chr17	80573	NM_020201	56953	NT5M	5',3'-nucleotidase, mitochondrial	protein-coding	19.35
MACS_peak_1304	chr17	23628	NR_024007	140771	SMCR5	Smith-Magenis syndrome chromosome region, candidate 5 (non-protein coding)	ncRNA	11.32
MACS_peak_1305	chr17	-29524	NM_001291905	388436	LOC388436	uncharacterized protein ENSP00000382042	protein-coding	6.95
MACS_peak_1306	chr17	35172	NM_007148	7732	RNF112	ring finger protein 112	protein-coding	15.36
MACS_peak_1307	chr17	34578	NM_001033555	92521	SPECC1	sperm antigen with calponin homology and coiled-coil domains 1	protein-coding	11.79
MACS_peak_1308	chr17	-79921	NR_023380	348254	CCDC144CP	coiled-coil domain containing 144C, pseudogene	pseudo	13.52
MACS_peak_1309	chr17	-12199	NM_001194958	100134444	KCNJ18	potassium inwardly-rectifying channel, subfamily J, member 18	protein-coding	16.51
MACS_peak_131	chr1	-181110	NM_019079	54596	L1TD1	LINE-1 type transposase domain containing 1	protein-coding	17.15
MACS_peak_1310	chr17	2773	NM_001194958	100134444	KCNJ18	potassium inwardly-rectifying channel, subfamily J, member 18	protein-coding	10.48
MACS_peak_1311	chr17	17734	NM_001194958	100134444	KCNJ18	potassium inwardly-rectifying channel, subfamily J, member 18	protein-coding	8.86
MACS_peak_1312	chr17	-94303	NR_028336	284123	FAM27L	family with sequence similarity 27-like	ncRNA	35.04
MACS_peak_1313	chr17	357744	NR_039748	100616277	MIR4522	microRNA 4522	ncRNA	10.93
MACS_peak_1314	chr17	356389	NR_039748	100616277	MIR4522	microRNA 4522	ncRNA	7.96
MACS_peak_1315	chr17	354524	NR_039748	100616277	MIR4522	microRNA 4522	ncRNA	9.84
MACS_peak_1316	chr17	353401	NR_039748	100616277	MIR4522	microRNA 4522	ncRNA	10.73
MACS_peak_1317	chr17	-30191	NR_024043	3965	LGALS9	lectin, galactoside-binding, soluble, 9	protein-coding	13.52
MACS_peak_1318	chr17	-2684	NM_000625	4843	NOS2	nitric oxide synthase 2, inducible	protein-coding	21.63
MACS_peak_1319	chr17	54254	NM_015194	4642	MYO1D	myosin ID	protein-coding	3.38
MACS_peak_132	chr1	35190	NM_181712	163782	KANK4	KN motif and ankyrin repeat domains 4	protein-coding	10.41
MACS_peak_1320	chr17	3406	NM_173167	146862	UNC45B	unc-45 homolog B (C. elegans)	protein-coding	2.27
MACS_peak_1321	chr17	326	NR_002576	619505	SNORA21	small nucleolar RNA, H/ACA box 21	snoRNA	25.94
MACS_peak_1322	chr17	2399	NR_106837	102465467	MIR6779	microRNA 6779	ncRNA	14.68
MACS_peak_1323	chr17	-14942	NM_001008777	494188	FBXO47	F-box protein 47	protein-coding	16.22
MACS_peak_1324	chr17	3830	NM_000981	6143	RPL19	ribosomal protein L19	protein-coding	13.96
MACS_peak_1325	chr17	-5419	NM_006771	8687	KRT38	keratin 38	protein-coding	15.01
MACS_peak_1326	chr17	-993	NM_003771	8689	KRT36	keratin 36	protein-coding	58.96
MACS_peak_1327	chr17	-13485	NM_018143	55175	KLHL11	kelch-like family member 11	protein-coding	10.06
MACS_peak_1328	chr17	-20875	NM_018143	55175	KLHL11	kelch-like family member 11	protein-coding	18.93
MACS_peak_1329	chr17	26625	NM_198830	47	ACLY	ATP citrate lyase	protein-coding	19.44
MACS_peak_133	chr1	7502	NM_181712	163782	KANK4	KN motif and ankyrin repeat domains 4	protein-coding	13.27
MACS_peak_1330	chr17	-42615	NM_001079675	2118	ETV4	ets variant 4	protein-coding	12.58
MACS_peak_1331	chr17	33545	NM_001288655	79877	DCAKD	dephospho-CoA kinase domain containing	protein-coding	12.13
MACS_peak_1332	chr17	-16756	NM_174919	201176	ARHGAP27	Rho GTPase activating protein 27	protein-coding	15.72
MACS_peak_1333	chr17	-26826	NM_001007532	246744	STH	saitohin	protein-coding	10.29
MACS_peak_1334	chr17	41939	NR_033799	728806	NSFP1	N-ethylmaleimide-sensitive factor pseudogene 1	pseudo	20.96
MACS_peak_1335	chr17	-1186	NM_002265	3837	KPNB1	karyopherin (importin) beta 1	protein-coding	12.25
MACS_peak_1336	chr17	990	NM_001258248	80320	SP6	Sp6 transcription factor	protein-coding	15.44
MACS_peak_1337	chr17	83706	NM_003726	8631	SKAP1	src kinase associated phosphoprotein 1	protein-coding	13.52
MACS_peak_1338	chr17	-6598	NM_001075099	8631	SKAP1	src kinase associated phosphoprotein 1	protein-coding	14.38
MACS_peak_1339	chr17	-779	NM_024015	3214	HOXB4	homeobox B4	protein-coding	10.16
MACS_peak_134	chr1	-6988	NM_001017415	7398	USP1	ubiquitin specific peptidase 1	protein-coding	10.48
MACS_peak_1340	chr17	-2000	NM_001007226	8405	SPOP	speckle-type POZ protein	protein-coding	21.23
MACS_peak_1341	chr17	-13431	NM_001251971	9043	SPAG9	sperm associated antigen 9	protein-coding	16.72
MACS_peak_1342	chr17	-13641	NM_001251971	9043	SPAG9	sperm associated antigen 9	protein-coding	13.8
MACS_peak_1343	chr17	5005	NM_198175	4830	NME1	NME/NM23 nucleoside diphosphate kinase 1	protein-coding	14.51
MACS_peak_1344	chr17	-10106	NM_012329	23531	MMD	monocyte to macrophage differentiation-associated	protein-coding	19.86
MACS_peak_1345	chr17	110564	NM_001102402	58488	PCTP	phosphatidylcholine transfer protein	protein-coding	16.22
MACS_peak_1346	chr17	-96515	NM_005450	9241	NOG	noggin	protein-coding	13.21
MACS_peak_1347	chr17	-2355	NM_001282544	101927581	CCDC182	coiled-coil domain containing 182	protein-coding	12.58
MACS_peak_1348	chr17	-46012	NM_001282544	101927581	CCDC182	coiled-coil domain containing 182	protein-coding	14.84
MACS_peak_1349	chr17	-2581	NM_000502	8288	EPX	eosinophil peroxidase	protein-coding	13.98
MACS_peak_135	chr1	258582	NM_178221	84938	ATG4C	autophagy related 4C, cysteine peptidase	protein-coding	13.21
MACS_peak_1350	chr17	13424	NR_039882	100616204	MIR4729	microRNA 4729	ncRNA	13.21
MACS_peak_1351	chr17	673	NM_001288653	1213	CLTC	clathrin, heavy chain (Hc)	protein-coding	13.48
MACS_peak_1352	chr17	-20	NM_001282476	10513	APPBP2	amyloid beta precursor protein (cytoplasmic tail) binding protein 2	protein-coding	25.87
MACS_peak_1353	chr17	-11659	NM_199290	342538	NACA2	nascent polypeptide-associated complex alpha subunit 2	protein-coding	15.72
MACS_peak_1354	chr17	-2298	NM_001144933	146779	EFCAB3	EF-hand calcium binding domain 3	protein-coding	12.13
MACS_peak_1355	chr17	-53414	NM_001288779	162333	2016-03-10	membrane-associated ring finger (C3HC4) 10, E3 ubiquitin protein ligase	protein-coding	12.58
MACS_peak_1356	chr17	-53653	NM_001288779	162333	2016-03-10	membrane-associated ring finger (C3HC4) 10, E3 ubiquitin protein ligase	protein-coding	12.13
MACS_peak_1357	chr17	2339	NM_004396	1655	DDX5	DEAD (Asp-Glu-Ala-Asp) box helicase 5	protein-coding	14.39
MACS_peak_1358	chr17	-51180	NM_022739	64750	SMURF2	SMAD specific E3 ubiquitin protein ligase 2	protein-coding	12.7
MACS_peak_1359	chr17	-14453	NR_026899	146880	LOC146880	Rho GTPase activating protein 27 pseudogene	pseudo	20.2
MACS_peak_136	chr1	214672	NR_038252	199899	LINC00466	long intergenic non-protein coding RNA 466	ncRNA	12.59
MACS_peak_1360	chr17	2483	NR_110801	100507002	LOC100507002	uncharacterized LOC100507002	ncRNA	12.68
MACS_peak_1361	chr17	4681	NM_000042	350	APOH	apolipoprotein H (beta-2-glycoprotein I)	protein-coding	19.06
MACS_peak_1362	chr17	13516	NR_027283	440461	LOC440461	Rho GTPase activating protein 27 pseudogene	pseudo	11.92
MACS_peak_1363	chr17	-5522	NM_212471	5573	PRKAR1A	protein kinase, cAMP-dependent, regulatory, type I, alpha	protein-coding	9.84
MACS_peak_1364	chr17	34990	NR_110825	101928104	LINC01482	long intergenic non-protein coding RNA 1482	ncRNA	10.29
MACS_peak_1365	chr17	90823	NR_110825	101928104	LINC01482	long intergenic non-protein coding RNA 1482	ncRNA	15.72
MACS_peak_1366	chr17	407172	NM_000891	3759	KCNJ2	potassium inwardly-rectifying channel, subfamily J, member 2	protein-coding	11.79
MACS_peak_1367	chr17	-190182	NR_104152	101928165	CASC17	cancer susceptibility candidate 17 (non-protein coding)	ncRNA	20.68
MACS_peak_1368	chr17	101053	NR_110876	102723505	LOC102723505	uncharacterized LOC102723505	ncRNA	16.17
MACS_peak_1369	chr17	97069	NM_000346	6662	SOX9	SRY (sex determining region Y)-box 9	protein-coding	16.51
MACS_peak_137	chr1	201934	NR_038252	199899	LINC00466	long intergenic non-protein coding RNA 466	ncRNA	15.44
MACS_peak_1370	chr17	-124003	NR_033876	400619	LINC00511	long intergenic non-protein coding RNA 511	ncRNA	12.41
MACS_peak_1371	chr17	139085	NM_001144952	54549	SDK2	sidekick cell adhesion molecule 2	protein-coding	12.31
MACS_peak_1372	chr17	53303	NM_001144952	54549	SDK2	sidekick cell adhesion molecule 2	protein-coding	14.84
MACS_peak_1373	chr17	-11405	NR_027146	283982	LINC00469	long intergenic non-protein coding RNA 469	ncRNA	10.97
MACS_peak_1374	chr17	-137952	NR_027146	283982	LINC00469	long intergenic non-protein coding RNA 469	ncRNA	16.22
MACS_peak_1375	chr17	-763	NM_174892	124599	CD300LB	CD300 molecule-like family member b	protein-coding	11.32
MACS_peak_1376	chr17	286	NM_175738	326624	RAB37	RAB37, member RAS oncogene family	protein-coding	10.61
MACS_peak_1377	chr17	-2682	NM_001545	3396	ICT1	immature colon carcinoma transcript 1	protein-coding	13.48
MACS_peak_1378	chr17	373	NM_024844	79902	NUP85	nucleoporin 85kDa	protein-coding	10.74
MACS_peak_1379	chr17	-57932	NM_001126121	60386	SLC25A19	solute carrier family 25 (mitochondrial thiamine pyrophosphate carrier), member 19	protein-coding	8.09
MACS_peak_138	chr1	60483	NM_001172818	5236	PGM1	phosphoglucomutase 1	protein-coding	8.5
MACS_peak_1380	chr17	-5185	NM_001113495	10801	2016-09-09	septin 9	protein-coding	8.09
MACS_peak_1381	chr17	9432	NM_003255	7077	TIMP2	TIMP metallopeptidase inhibitor 2	protein-coding	13.01
MACS_peak_1382	chr17	219738	NM_001042573	64772	ENGASE	endo-beta-N-acetylglucosaminidase	protein-coding	11.32
MACS_peak_1383	chr17	280	NM_014740	9775	EIF4A3	eukaryotic translation initiation factor 4A3	protein-coding	13.74
MACS_peak_1384	chr17	86	NM_014740	9775	EIF4A3	eukaryotic translation initiation factor 4A3	protein-coding	9.57
MACS_peak_1385	chr17	-2398	NR_047566	79092	CARD14	caspase recruitment domain family, member 14	protein-coding	12.94
MACS_peak_1386	chr17	54845	NM_001256071	57674	RNF213	ring finger protein 213	protein-coding	16.77
MACS_peak_1387	chr17	-2447	NM_001163034	57521	RPTOR	regulatory associated protein of MTOR, complex 1	protein-coding	13.72
MACS_peak_1388	chr17	120402	NM_020761	57521	RPTOR	regulatory associated protein of MTOR, complex 1	protein-coding	24.61
MACS_peak_1389	chr17	-61472	NM_024591	79643	CHMP6	charged multivesicular body protein 6	protein-coding	7.13
MACS_peak_139	chr1	-124896	NM_020925	57685	CACHD1	cache domain containing 1	protein-coding	9.93
MACS_peak_1390	chr17	-5794	NM_178520	284186	TMEM105	transmembrane protein 105	protein-coding	16.7
MACS_peak_1391	chr17	-10140	NM_001007533	116729	PPP1R27	protein phosphatase 1, regulatory subunit 27	protein-coding	10.58
MACS_peak_1392	chr17	2676	NM_001301241	396	ARHGDIA	Rho GDP dissociation inhibitor (GDI) alpha	protein-coding	8.09
MACS_peak_1393	chr17	-137	NR_125441	396	ARHGDIA	Rho GDP dissociation inhibitor (GDI) alpha	protein-coding	10.32
MACS_peak_1394	chr17	2098	NM_001145113	255275	MYADML2	myeloid-associated differentiation marker-like 2	protein-coding	9.17
MACS_peak_1395	chr17	269	NM_019613	56270	WDR45B	WD repeat domain 45B	protein-coding	14.51
MACS_peak_1396	chr18	-1723	NR_110795	102723376	LOC102723376	uncharacterized LOC102723376	ncRNA	37.34
MACS_peak_1397	chr18	1604	NR_110795	102723376	LOC102723376	uncharacterized LOC102723376	ncRNA	17.38
MACS_peak_1398	chr18	-45346	NR_033770	727758	ROCK1P1	Rho-associated, coiled-coil containing protein kinase 1 pseudogene 1	pseudo	54.15
MACS_peak_1399	chr18	-114897	NM_001243704	7541	ZBTB14	zinc finger and BTB domain containing 14	protein-coding	16.22
MACS_peak_14	chr1	4386	NM_014448	27237	ARHGEF16	Rho guanine nucleotide exchange factor (GEF) 16	protein-coding	26.95
MACS_peak_140	chr1	-9319	NR_029516	406893	MIR101-1	microRNA 101-1	ncRNA	9.43
MACS_peak_1400	chr18	94060	NM_003574	9218	VAPA	VAMP (vesicle-associated membrane protein)-associated protein A, 33kDa	protein-coding	16.22
MACS_peak_1401	chr18	156164	NM_052911	114799	ESCO1	establishment of sister chromatid cohesion N-acetyltransferase 1	protein-coding	12.58
MACS_peak_1402	chr18	39188	NR_102763	100128893	GATA6-AS1	GATA6 antisense RNA 1 (head to head)	ncRNA	14.94
MACS_peak_1403	chr18	62800	NM_005257	2627	GATA6	GATA binding protein 6	protein-coding	12.95
MACS_peak_1404	chr18	63185	NM_005257	2627	GATA6	GATA binding protein 6	protein-coding	14.28
MACS_peak_1405	chr18	-86671	NM_172241	64693	CTAGE1	cutaneous T-cell lymphoma-associated antigen 1	protein-coding	16.51
MACS_peak_1406	chr18	67977	NM_138375	91768	CABLES1	Cdk5 and Abl enzyme substrate 1	protein-coding	13.21
MACS_peak_1407	chr18	68189	NM_138375	91768	CABLES1	Cdk5 and Abl enzyme substrate 1	protein-coding	19.86
MACS_peak_1408	chr18	-5244	NM_003831	8780	RIOK3	RIO kinase 3	protein-coding	14.05
MACS_peak_1409	chr18	1274	NM_018030	114876	OSBPL1A	oxysterol binding protein-like 1A	protein-coding	12.58
MACS_peak_141	chr1	25799	NM_013410	205	AK4	adenylate kinase 4	protein-coding	10.01
MACS_peak_1410	chr18	5684	NM_001242508	114876	OSBPL1A	oxysterol binding protein-like 1A	protein-coding	14.51
MACS_peak_1411	chr18	-254955	NM_015461	25925	ZNF521	zinc finger protein 521	protein-coding	12.97
MACS_peak_1412	chr18	169643	NM_001007559	6760	SS18	synovial sarcoma translocation, chromosome 18	protein-coding	12.53
MACS_peak_1413	chr18	-217365	NR_031684	100302131	MIR302F	microRNA 302f	ncRNA	9.7
MACS_peak_1414	chr18	298358	NM_024423	1825	DSC3	desmocollin 3	protein-coding	21.5
MACS_peak_1415	chr18	-23804	NM_001942	1828	DSG1	desmoglein 1	protein-coding	13.21
MACS_peak_1416	chr18	7178	NR_110789	101927718	DSG1-AS1	DSG1 antisense RNA 1	ncRNA	16.77
MACS_peak_1417	chr18	27130	NM_000371	7276	TTR	transthyretin	protein-coding	8.42
MACS_peak_1418	chr18	-48675	NM_001034172	147407	SLC25A52	solute carrier family 25, member 52	protein-coding	10.47
MACS_peak_1419	chr18	-13303	NM_005925	4225	MEP1B	meprin A, beta	protein-coding	9.04
MACS_peak_142	chr1	30398	NM_013410	205	AK4	adenylate kinase 4	protein-coding	9.78
MACS_peak_1420	chr18	64816	NM_022751	64762	GAREM	GRB2 associated, regulator of MAPK1	protein-coding	14.2
MACS_peak_1421	chr18	95741	NM_020805	57565	KLHL14	kelch-like family member 14	protein-coding	10.48
MACS_peak_1422	chr18	-246083	NM_020805	57565	KLHL14	kelch-like family member 14	protein-coding	16.77
MACS_peak_1423	chr18	-246273	NM_020805	57565	KLHL14	kelch-like family member 14	protein-coding	12.45
MACS_peak_1424	chr18	-62222	NM_030632	80816	ASXL3	additional sex combs like transcriptional regulator 3	protein-coding	18.87
MACS_peak_1425	chr18	70872	NM_030632	80816	ASXL3	additional sex combs like transcriptional regulator 3	protein-coding	12.58
MACS_peak_1426	chr18	132228	NM_001198549	8715	NOL4	nucleolar protein 4	protein-coding	22.3
MACS_peak_1427	chr18	-119285	NM_001198546	8715	NOL4	nucleolar protein 4	protein-coding	10.92
MACS_peak_1428	chr18	685	NM_001392	1837	DTNA	dystrobrevin, alpha	protein-coding	11.89
MACS_peak_1429	chr18	-60006	NM_001143826	10982	MAPRE2	microtubule-associated protein, RP/EB family, member 2	protein-coding	11.9
MACS_peak_143	chr1	-36078	NM_017526	54741	LEPROT	leptin receptor overlapping transcript	protein-coding	13.21
MACS_peak_1430	chr18	165	NR_024565	10778	ZNF271	zinc finger protein 271	pseudo	7.55
MACS_peak_1431	chr18	-11809	NM_006965	7572	ZNF24	zinc finger protein 24	protein-coding	10.74
MACS_peak_1432	chr18	-1177	NM_145756	252884	ZNF396	zinc finger protein 396	protein-coding	16.45
MACS_peak_1433	chr18	1255	NM_017947	55034	MOCOS	molybdenum cofactor sulfurase	protein-coding	9.43
MACS_peak_1434	chr18	-145277	NM_020776	57536	KIAA1328	KIAA1328	protein-coding	8.49
MACS_peak_1435	chr18	-362753	NM_001271954	25941	TPGS2	tubulin polyglutamylase complex subunit 2	protein-coding	10.25
MACS_peak_1436	chr18	295789	NM_001025087	56853	CELF4	CUGBP, Elav-like family member 4	protein-coding	29.72
MACS_peak_1437	chr18	159176	NM_001025087	56853	CELF4	CUGBP, Elav-like family member 4	protein-coding	13.27
MACS_peak_1438	chr18	640982	NR_036202	100422857	MIR4318	microRNA 4318	ncRNA	18.09
MACS_peak_1439	chr18	799567	NR_036202	100422857	MIR4318	microRNA 4318	ncRNA	9.43
MACS_peak_144	chr1	19994	NM_001198681	54741	LEPROT	leptin receptor overlapping transcript	protein-coding	9.21
MACS_peak_1440	chr18	-789941	NR_049847	100847025	MIR5583-1	microRNA 5583-1	ncRNA	12.9
MACS_peak_1441	chr18	-775950	NR_049847	100847025	MIR5583-1	microRNA 5583-1	ncRNA	11.5
MACS_peak_1442	chr18	-6282	NR_049847	100847025	MIR5583-1	microRNA 5583-1	ncRNA	11.43
MACS_peak_1443	chr18	-103313	NR_110791	101927900	LINC01477	long intergenic non-protein coding RNA 1477	ncRNA	9.43
MACS_peak_1444	chr18	-103092	NR_110791	101927900	LINC01477	long intergenic non-protein coding RNA 1477	ncRNA	7.77
MACS_peak_1445	chr18	443646	NR_110791	101927900	LINC01477	long intergenic non-protein coding RNA 1477	ncRNA	13.48
MACS_peak_1446	chr18	12896	NM_001145472	125336	LOXHD1	lipoxygenase homology domains 1	protein-coding	10.52
MACS_peak_1447	chr18	-224511	NM_001037802	652991	SKOR2	SKI family transcriptional corepressor 2	protein-coding	16.22
MACS_peak_1448	chr18	16671	NM_001039360	201501	ZBTB7C	zinc finger and BTB domain containing 7C	protein-coding	16.51
MACS_peak_1449	chr18	122020	NR_039897	100616366	MIR4743	microRNA 4743	ncRNA	16.77
MACS_peak_145	chr1	-9816	NM_005478	10022	INSL5	insulin-like 5	protein-coding	15.45
MACS_peak_1450	chr18	41255	NM_001190823	4092	SMAD7	SMAD family member 7	protein-coding	14.15
MACS_peak_1451	chr18	-156922	NR_039898	100616420	MIR4744	microRNA 4744	ncRNA	9.45
MACS_peak_1452	chr18	-133282	NR_040025	100505474	LOC100505474	uncharacterized LOC100505474	ncRNA	16.22
MACS_peak_1453	chr18	-75098	NM_021127	5366	PMAIP1	phorbol-12-myristate-13-acetate-induced protein 1	protein-coding	13.52
MACS_peak_1454	chr18	92713	NM_017742	54877	ZCCHC2	zinc finger, CCHC domain containing 2	protein-coding	18.87
MACS_peak_1455	chr18	100735	NM_000657	596	BCL2	B-cell CLL/lymphoma 2	protein-coding	9.09
MACS_peak_1456	chr18	-129312	NR_033983	400654	LOC400654	uncharacterized LOC400654	ncRNA	18.93
MACS_peak_1457	chr18	-10867	NM_032510	84552	PARD6G	par-6 family cell polarity regulator gamma	protein-coding	46.42
MACS_peak_1458	chr19	-43476	NR_028324	399844	LINC01002	long intergenic non-protein coding RNA 1002	ncRNA	23.58
MACS_peak_1459	chr19	15074	NM_001136263	126567	C2CD4C	C2 calcium-dependent domain containing 4C	protein-coding	27.04
MACS_peak_146	chr1	-18984	NM_001018068	26135	SERBP1	SERPINE1 mRNA binding protein 1	protein-coding	14.65
MACS_peak_1460	chr19	13600	NM_001136263	126567	C2CD4C	C2 calcium-dependent domain containing 4C	protein-coding	16.98
MACS_peak_1461	chr19	13169	NM_001136263	126567	C2CD4C	C2 calcium-dependent domain containing 4C	protein-coding	13.21
MACS_peak_1462	chr19	-5462	NM_182577	284451	ODF3L2	outer dense fiber of sperm tails 3-like 2	protein-coding	12.58
MACS_peak_1463	chr19	-6105	NM_182577	284451	ODF3L2	outer dense fiber of sperm tails 3-like 2	protein-coding	15.72
MACS_peak_1464	chr19	443	NM_194460	55658	RNF126	ring finger protein 126	protein-coding	13.21
MACS_peak_1465	chr19	-88	NR_027271	148046	CIRBP-AS1	CIRBP antisense RNA 1	ncRNA	11.61
MACS_peak_1466	chr19	-9183	NM_001319	1455	CSNK1G2	casein kinase 1, gamma 2	protein-coding	17.51
MACS_peak_1467	chr19	-2152	NR_033400	255193	CSNK1G2-AS1	CSNK1G2 antisense RNA 1	ncRNA	16.51
MACS_peak_1468	chr19	4500	NM_001301020	4946	OAZ1	ornithine decarboxylase antizyme 1	protein-coding	13.01
MACS_peak_1469	chr19	-1436	NM_024967	80032	ZNF556	zinc finger protein 556	protein-coding	15.09
MACS_peak_147	chr1	-109494	NM_001018068	26135	SERBP1	SERPINE1 mRNA binding protein 1	protein-coding	11.32
MACS_peak_1470	chr19	18789	NR_033342	60680	CELF5	CUGBP, Elav-like family member 5	protein-coding	18.93
MACS_peak_1471	chr19	-25890	NR_110316	27231	NMRK2	nicotinamide riboside kinase 2	protein-coding	14.68
MACS_peak_1472	chr19	5085	NR_002602	26812	SNORD37	small nucleolar RNA, C/D box 37	snoRNA	18.87
MACS_peak_1473	chr19	4434	NR_002602	26812	SNORD37	small nucleolar RNA, C/D box 37	snoRNA	18.87
MACS_peak_1474	chr19	2664	NR_002602	26812	SNORD37	small nucleolar RNA, C/D box 37	snoRNA	32.21
MACS_peak_1475	chr19	2020	NR_002602	26812	SNORD37	small nucleolar RNA, C/D box 37	snoRNA	14.77
MACS_peak_1476	chr19	224	NR_002602	26812	SNORD37	small nucleolar RNA, C/D box 37	snoRNA	12.31
MACS_peak_1477	chr19	-335	NR_002602	26812	SNORD37	small nucleolar RNA, C/D box 37	snoRNA	20.51
MACS_peak_1478	chr19	1199	NM_001961	1938	EEF2	eukaryotic translation elongation factor 2	protein-coding	8.09
MACS_peak_1479	chr19	-36324	NM_152362	126282	TNFAIP8L1	tumor necrosis factor, alpha-induced protein 8-like 1	protein-coding	12.58
MACS_peak_148	chr1	-83774	NM_001199741	1647	GADD45A	growth arrest and DNA-damage-inducible, alpha	protein-coding	9.43
MACS_peak_1480	chr19	578	NR_027148	284424	MIR7-3HG	MIR7-3 host gene (non-protein coding)	ncRNA	42.85
MACS_peak_1481	chr19	42844	NR_027064	257000	TINCR	tissue differentiation-inducing non-protein coding RNA	ncRNA	15.3
MACS_peak_1482	chr19	-6988	NM_198707	374875	HSD11B1L	hydroxysteroid (11-beta) dehydrogenase 1-like	protein-coding	18.93
MACS_peak_1483	chr19	40530	NM_000635	5990	RFX2	regulatory factor X, 2 (influences HLA class II expression)	protein-coding	18.66
MACS_peak_1484	chr19	843	NM_000064	718	C3	complement component 3	protein-coding	11.32
MACS_peak_1485	chr19	-31658	NM_001256252	2015	EMR1	egf-like module containing, mucin-like, hormone receptor-like 1	protein-coding	13.21
MACS_peak_1486	chr19	-508	NM_006702	10908	PNPLA6	patatin-like phospholipase domain containing 6	protein-coding	13.16
MACS_peak_1487	chr19	27333	NM_001166114	10908	PNPLA6	patatin-like phospholipase domain containing 6	protein-coding	29.63
MACS_peak_1488	chr19	1945	NM_001005193	390882	OR7G2	olfactory receptor, family 7, subfamily G, member 2	protein-coding	11.83
MACS_peak_1489	chr19	34956	NM_058164	93145	OLFM2	olfactomedin 2	protein-coding	12.92
MACS_peak_149	chr1	-7624	NM_001199741	1647	GADD45A	growth arrest and DNA-damage-inducible, alpha	protein-coding	7.22
MACS_peak_1490	chr19	7868	NM_001130823	1786	DNMT1	DNA (cytosine-5-)-methyltransferase 1	protein-coding	18.09
MACS_peak_1491	chr19	14858	NM_012218	3609	ILF3	interleukin enhancer binding factor 3, 90kDa	protein-coding	13.32
MACS_peak_1492	chr19	398	NM_138358	90580	C19orf52	chromosome 19 open reading frame 52	protein-coding	13.21
MACS_peak_1493	chr19	-11948	NM_001136191	25959	KANK2	KN motif and ankyrin repeat domains 2	protein-coding	16.42
MACS_peak_1494	chr19	-12337	NM_001136191	25959	KANK2	KN motif and ankyrin repeat domains 2	protein-coding	12.86
MACS_peak_1495	chr19	-13024	NM_001136191	25959	KANK2	KN motif and ankyrin repeat domains 2	protein-coding	15.18
MACS_peak_1496	chr19	-13326	NM_001136191	25959	KANK2	KN motif and ankyrin repeat domains 2	protein-coding	13.48
MACS_peak_1497	chr19	1698	NM_001145416	374882	TMEM205	transmembrane protein 205	protein-coding	10.37
MACS_peak_1498	chr19	1820	NM_001080821	90576	ZNF799	zinc finger protein 799	protein-coding	14.4
MACS_peak_1499	chr19	1948	NM_001270441	83546	RTBDN	retbindin	protein-coding	22.64
MACS_peak_15	chr1	-108788	NR_027088	284661	LOC284661	uncharacterized LOC284661	ncRNA	8.45
MACS_peak_150	chr1	28	NM_001199742	1647	GADD45A	growth arrest and DNA-damage-inducible, alpha	protein-coding	10.06
MACS_peak_1500	chr19	12194	NR_045214	100507373	LOC100507373	uncharacterized LOC100507373	ncRNA	16.93
MACS_peak_1501	chr19	-22153	NM_014921	22859	LPHN1	latrophilin 1	protein-coding	10.19
MACS_peak_1502	chr19	-53457	NM_014921	22859	LPHN1	latrophilin 1	protein-coding	9.53
MACS_peak_1503	chr19	575	NM_005804	10212	DDX39A	DEAD (Asp-Glu-Ala-Asp) box polypeptide 39A	protein-coding	9.43
MACS_peak_1504	chr19	1726	NM_001204118	388512	CLEC17A	C-type lectin domain family 17, member A	protein-coding	13.81
MACS_peak_1505	chr19	1961	NM_001204118	388512	CLEC17A	C-type lectin domain family 17, member A	protein-coding	16.51
MACS_peak_1506	chr19	-6936	NM_001098818	5143	PDE4C	phosphodiesterase 4C, cAMP-specific	protein-coding	8.32
MACS_peak_1507	chr19	13613	NR_036155	100422833	MIR3188	microRNA 3188	ncRNA	10.36
MACS_peak_1508	chr19	19432	NM_012321	25804	LSM4	LSM4 homolog, U6 small nuclear RNA associated (S. cerevisiae)	protein-coding	9.43
MACS_peak_1509	chr19	3756	NM_032037	83983	TSSK6	testis-specific serine kinase 6	protein-coding	16.38
MACS_peak_151	chr1	15334	NM_001199742	1647	GADD45A	growth arrest and DNA-damage-inducible, alpha	protein-coding	7.38
MACS_peak_1510	chr19	-10889	NM_021030	7561	ZNF14	zinc finger protein 14	protein-coding	6.96
MACS_peak_1511	chr19	-11176	NM_021030	7561	ZNF14	zinc finger protein 14	protein-coding	9.43
MACS_peak_1512	chr19	-21918	NR_026956	284440	LINC00663	long intergenic non-protein coding RNA 663	ncRNA	16.22
MACS_peak_1513	chr19	-41924	NM_052852	90649	ZNF486	zinc finger protein 486	protein-coding	56.78
MACS_peak_1514	chr19	-43372	NR_024523	641367	LOC641367	cyclin Y-like 1 pseudogene	pseudo	34.87
MACS_peak_1515	chr19	-487818	NR_110689	101927151	LOC101927151	uncharacterized LOC101927151	ncRNA	7.55
MACS_peak_1516	chr19	-83080	NR_027301	148189	LINC00662	long intergenic non-protein coding RNA 662	ncRNA	18.93
MACS_peak_1517	chr19	292199	NR_110759	100420587	LOC100420587	SHC SH2-domain binding protein 1 pseudogene	pseudo	16.22
MACS_peak_1518	chr19	36527	NR_040036	100505835	LOC100505835	uncharacterized LOC100505835	ncRNA	16.22
MACS_peak_1519	chr19	-103082	NM_006003	7386	UQCRFS1	ubiquinol-cytochrome c reductase, Rieske iron-sulfur polypeptide 1	protein-coding	11.79
MACS_peak_152	chr1	-33726	NR_040077	100289178	GNG12-AS1	GNG12 antisense RNA 1	ncRNA	13.06
MACS_peak_1520	chr19	3144	NM_001238	898	CCNE1	cyclin E1	protein-coding	18.32
MACS_peak_1521	chr19	125747	NR_045557	8725	URI1	URI1, prefoldin-like chaperone	protein-coding	15.09
MACS_peak_1522	chr19	56329	NM_020856	57616	TSHZ3	teashirt zinc finger homeobox 3	protein-coding	16.17
MACS_peak_1523	chr19	73779	NM_001129994	79047	KCTD15	potassium channel tetramerization domain containing 15	protein-coding	13.52
MACS_peak_1524	chr19	183007	NM_001129994	79047	KCTD15	potassium channel tetramerization domain containing 15	protein-coding	16.17
MACS_peak_1525	chr19	-8382	NM_001025591	284402	SCGB2B2	secretoglobin, family 2B, member 2	protein-coding	18.93
MACS_peak_1526	chr19	-14322	NM_001278417	933	CD22	CD22 molecule	protein-coding	14.51
MACS_peak_1527	chr19	-12072	NM_000704	495	ATP4A	ATPase, H+/K+ exchanging, alpha polypeptide	protein-coding	3.44
MACS_peak_1528	chr19	-130	NM_001863	1340	COX6B1	cytochrome c oxidase subunit VIb polypeptide 1 (ubiquitous)	protein-coding	20.44
MACS_peak_1529	chr19	-4029	NM_052948	115703	ARHGAP33	Rho GTPase activating protein 33	protein-coding	16.22
MACS_peak_153	chr1	-64959	NM_018841	55970	GNG12	guanine nucleotide binding protein (G protein), gamma 12	protein-coding	13.21
MACS_peak_1530	chr19	-5870	NM_001099639	7705	ZNF146	zinc finger protein 146	protein-coding	15.18
MACS_peak_1531	chr19	-31313	NM_181786	284459	HKR1	HKR1, GLI-Kruppel zinc finger family member	protein-coding	4.8
MACS_peak_1532	chr19	5024	NM_152605	163115	ZNF781	zinc finger protein 781	protein-coding	16.51
MACS_peak_1533	chr19	-6289	NM_001135156	8193	DPF1	D4, zinc and double PHD fingers family 1	protein-coding	13.21
MACS_peak_1534	chr19	80244	NM_000540	6261	RYR1	ryanodine receptor 1 (skeletal)	protein-coding	14.15
MACS_peak_1535	chr19	44936	NM_144691	147968	CAPN12	calpain 12	protein-coding	18.93
MACS_peak_1536	chr19	6891	NM_017592	55588	MED29	mediator complex subunit 29	protein-coding	8.71
MACS_peak_1537	chr19	-2397	NM_006484	9149	DYRK1B	dual-specificity tyrosine-(Y)-phosphorylation regulated kinase 1B	protein-coding	13.08
MACS_peak_1538	chr19	-953	NM_152479	148014	TTC9B	tetratricopeptide repeat domain 9B	protein-coding	18.87
MACS_peak_1539	chr19	-11552	NM_144685	147746	HIPK4	homeodomain interacting protein kinase 4	protein-coding	12.58
MACS_peak_154	chr1	102820	NM_004675	9077	DIRAS3	DIRAS family, GTP-binding RAS-like 3	protein-coding	15.58
MACS_peak_1540	chr19	-6348	NM_000762	1548	CYP2A6	cytochrome P450, family 2, subfamily A, polypeptide 6	protein-coding	12.58
MACS_peak_1541	chr19	-4086	NM_152296	478	ATP1A3	ATPase, Na+/K+ transporting, alpha 3 polypeptide	protein-coding	14.68
MACS_peak_1542	chr19	3005	NM_001301035	2077	ERF	Ets2 repressor factor	protein-coding	16.22
MACS_peak_1543	chr19	-1897	NM_001290042	5676	PSG7	pregnancy specific beta-1-glycoprotein 7 (gene/pseudogene)	protein-coding	16.17
MACS_peak_1544	chr19	1974	NM_001145347	79177	ZNF576	zinc finger protein 576	protein-coding	13.76
MACS_peak_1545	chr19	11012	NM_001032372	7769	ZNF226	zinc finger protein 226	protein-coding	16.22
MACS_peak_1546	chr19	-9006	NM_152354	26974	ZNF285	zinc finger protein 285	protein-coding	6.86
MACS_peak_1547	chr19	3082	NR_103551	7772	ZNF229	zinc finger protein 229	protein-coding	8.09
MACS_peak_1548	chr19	-18266	NM_152795	64344	HIF3A	hypoxia inducible factor 3, alpha subunit	protein-coding	17.15
MACS_peak_1549	chr19	-41286	NM_014601	30846	EHD2	EH-domain containing 2	protein-coding	32.44
MACS_peak_155	chr1	-276792	NM_001114120	55635	DEPDC1	DEP domain containing 1	protein-coding	13.52
MACS_peak_1550	chr19	2188	NM_014330	23645	PPP1R15A	protein phosphatase 1, regulatory subunit 15A	protein-coding	7.59
MACS_peak_1551	chr19	24600	NM_017636	54795	TRPM4	transient receptor potential cation channel, subfamily M, member 4	protein-coding	16.22
MACS_peak_1552	chr19	272	NR_001285	84546	SNORD35B	small nucleolar RNA, C/D box 35B	snoRNA	14.15
MACS_peak_1553	chr19	16434	NM_006270	6237	RRAS	related RAS viral (r-ras) oncogene homolog	protein-coding	27.79
MACS_peak_1554	chr19	16095	NM_006270	6237	RRAS	related RAS viral (r-ras) oncogene homolog	protein-coding	18.87
MACS_peak_1555	chr19	15782	NM_006270	6237	RRAS	related RAS viral (r-ras) oncogene homolog	protein-coding	20.86
MACS_peak_1556	chr19	18012	NM_001199753	126129	CPT1C	carnitine palmitoyltransferase 1C	protein-coding	15.18
MACS_peak_1557	chr19	6623	NM_001171937	80199	FUZ	fuzzy planar cell polarity protein	protein-coding	14.36
MACS_peak_1558	chr19	17702	NR_002825	400709	SIGLEC16	sialic acid binding Ig-like lectin 16 (gene/pseudogene)	pseudo	30.62
MACS_peak_1559	chr19	10864	NM_001195076	342918	C19orf81	chromosome 19 open reading frame 81	protein-coding	18.87
MACS_peak_156	chr1	-583481	NM_001114120	55635	DEPDC1	DEP domain containing 1	protein-coding	10.19
MACS_peak_1560	chr19	2773	NR_033500	5518	PPP2R1A	protein phosphatase 2, regulatory subunit A, alpha	protein-coding	15.51
MACS_peak_1561	chr19	912	NM_052925	114823	LENG8	leukocyte receptor cluster (LRC) member 8	protein-coding	12.58
MACS_peak_1562	chr19	-6405	NM_015868	3804	KIR2DL3	killer cell immunoglobulin-like receptor, two domains, long cytoplasmic tail, 3	protein-coding	19.86
MACS_peak_1563	chr19	-8654	NR_110737	101928804	LOC101928804	uncharacterized LOC101928804	ncRNA	12.08
MACS_peak_1564	chr19	-8697	NM_001145457	9437	NCR1	natural cytotoxicity triggering receptor 1	protein-coding	18.93
MACS_peak_1565	chr19	-8324	NM_017607	54776	PPP1R12C	protein phosphatase 1, regulatory subunit 12C	protein-coding	16.72
MACS_peak_1566	chr19	467	NM_001136135	6158	RPL28	ribosomal protein L28	protein-coding	10.48
MACS_peak_1567	chr19	-739	NM_020828	140612	ZFP28	ZFP28 zinc finger protein	protein-coding	15.09
MACS_peak_1568	chr19	-5044	NM_001193628	147670	SMIM17	small integral membrane protein 17	protein-coding	27.47
MACS_peak_1569	chr19	-19790	NR_110744	101929059	LOC101929059	uncharacterized LOC101929059	ncRNA	3.41
MACS_peak_157	chr1	-481000	NM_020794	57554	LRRC7	leucine rich repeat containing 7	protein-coding	12.01
MACS_peak_1570	chr19	1038	NM_001291745	79744	ZNF419	zinc finger protein 419	protein-coding	16.17
MACS_peak_1571	chr19	-9645	NM_001144989	730051	ZNF814	zinc finger protein 814	protein-coding	15.72
MACS_peak_1572	chr19	-3018	NM_001195135	646862	LOC646862	uncharacterized LOC646862	protein-coding	15.36
MACS_peak_1573	chr19	1759	NR_106865	102465976	MIR6807	microRNA 6807	ncRNA	13.64
MACS_peak_1574	chr19	1978	NR_106865	102465976	MIR6807	microRNA 6807	ncRNA	12.58
MACS_peak_1575	chr19	11345	NR_026052	65996	CENPBD1P1	CENPBD1 pseudogene 1	pseudo	22.73
MACS_peak_1576	chr19	18271	NR_026052	65996	CENPBD1P1	CENPBD1 pseudogene 1	pseudo	12.58
MACS_peak_1577	chr19	18475	NR_026052	65996	CENPBD1P1	CENPBD1 pseudogene 1	pseudo	12.75
MACS_peak_1578	chr2	36269	NM_001077710	642273	FAM110C	family with sequence similarity 110, member C	protein-coding	54.07
MACS_peak_1579	chr2	-70359	NM_152834	129787	TMEM18	transmembrane protein 18	protein-coding	13.52
MACS_peak_158	chr1	182367	NM_153742	1491	CTH	cystathionine gamma-lyase	protein-coding	9.45
MACS_peak_1580	chr2	-1071	NM_018968	54221	SNTG2	syntrophin, gamma 2	protein-coding	24.33
MACS_peak_1581	chr2	26584	NM_012293	7837	PXDN	peroxidasin homolog (Drosophila)	protein-coding	12.01
MACS_peak_1582	chr2	-90496	NR_026832	150622	LINC01105	long intergenic non-protein coding RNA 1105	ncRNA	21.63
MACS_peak_1583	chr2	39007	NR_110252	101929452	LOC101929452	uncharacterized LOC101929452	ncRNA	10.81
MACS_peak_1584	chr2	3326	NM_002166	3398	ID2	inhibitor of DNA binding 2, dominant negative helix-loop-helix protein	protein-coding	16.77
MACS_peak_1585	chr2	-44943	NM_001135191	8853	ASAP2	ArfGAP with SH3 domain, ankyrin repeat and PH domain 2	protein-coding	14.68
MACS_peak_1586	chr2	41866	NM_002236	3754	KCNF1	potassium voltage-gated channel, subfamily F, member 1	protein-coding	10.06
MACS_peak_1587	chr2	-637	NR_052013	51594	NBAS	neuroblastoma amplified sequence	protein-coding	17.85
MACS_peak_1588	chr2	-82854	NR_125783	103752554	MYCNUT	MYCN upstream transcript (non-protein coding)	ncRNA	13.52
MACS_peak_1589	chr2	-276847	NR_026766	10408	MYCNOS	MYCN opposite strand	ncRNA	15.3
MACS_peak_159	chr1	-136935	NM_173808	257194	NEGR1	neuronal growth regulator 1	protein-coding	16.17
MACS_peak_1590	chr2	-131567	NM_030797	81553	FAM49A	family with sequence similarity 49, member A	protein-coding	14.68
MACS_peak_1591	chr2	158051	NM_001242338	54454	ATAD2B	ATPase family, AAA domain containing 2B	protein-coding	13.52
MACS_peak_1592	chr2	2445	NM_000183	3032	HADHB	hydroxyacyl-CoA dehydrogenase/3-ketoacyl-CoA thiolase/enoyl-CoA hydratase (trifunctional protein), beta subunit	protein-coding	13.32
MACS_peak_1593	chr2	-24118	NM_194323	9381	OTOF	otoferlin	protein-coding	18.87
MACS_peak_1594	chr2	-2780	NM_144631	130557	ZNF513	zinc finger protein 513	protein-coding	13.21
MACS_peak_1595	chr2	-23471	NM_199280	165186	FAM179A	family with sequence similarity 179, member A	protein-coding	15.85
MACS_peak_1596	chr2	45026	NM_004304	238	ALK	anaplastic lymphoma receptor tyrosine kinase	protein-coding	16.22
MACS_peak_1597	chr2	138924	NM_001253827	79623	GALNT14	polypeptide N-acetylgalactosaminyltransferase 14	protein-coding	32.44
MACS_peak_1598	chr2	-20031	NM_001166266	4052	LTBP1	latent transforming growth factor beta binding protein 1	protein-coding	16.22
MACS_peak_1599	chr2	13034	NM_001166264	4052	LTBP1	latent transforming growth factor beta binding protein 1	protein-coding	13.52
MACS_peak_16	chr1	-443267	NR_039612	100616489	MIR4417	microRNA 4417	ncRNA	16.22
MACS_peak_160	chr1	-156932	NM_173808	257194	NEGR1	neuronal growth regulator 1	protein-coding	14.15
MACS_peak_1600	chr2	-133141	NM_170672	25780	RASGRP3	RAS guanyl releasing protein 3 (calcium and DAG-regulated)	protein-coding	18.93
MACS_peak_1601	chr2	-974915	NR_003143	151325	MYADML	myeloid-associated differentiation marker-like (pseudogene)	pseudo	13.52
MACS_peak_1602	chr2	1257974	NR_037631	100288911	LOC100288911	uncharacterized LOC100288911	ncRNA	11.79
MACS_peak_1603	chr2	33629	NR_110259	101929596	LOC101929596	uncharacterized LOC101929596	ncRNA	17.89
MACS_peak_1604	chr2	-10913	NM_001145076	27436	EML4	echinoderm microtubule associated protein like 4	protein-coding	18.93
MACS_peak_1605	chr2	77965	NM_133259	10128	LRPPRC	leucine-rich pentatricopeptide repeat containing	protein-coding	10.29
MACS_peak_1606	chr2	-27866	NR_039629	100616475	MIR548AD	microRNA 548ad	ncRNA	14.15
MACS_peak_1607	chr2	181137	NR_103785	100506108	SIX3-AS1	SIX3 antisense RNA 1	ncRNA	12.09
MACS_peak_1608	chr2	-160775	NM_001430	2034	EPAS1	endothelial PAS domain protein 1	protein-coding	14.7
MACS_peak_1609	chr2	36116	NM_001171506	90411	MCFD2	multiple coagulation factor deficiency 2	protein-coding	16.31
MACS_peak_161	chr1	-258794	NM_173808	257194	NEGR1	neuronal growth regulator 1	protein-coding	11.79
MACS_peak_1610	chr2	182	NM_001743	805	CALM2	calmodulin 2 (phosphorylase kinase, delta)	protein-coding	12.41
MACS_peak_1611	chr2	-24996	NR_120602	644093	HCG2040054	uncharacterized LOC644093	ncRNA	13.52
MACS_peak_1612	chr2	-32672	NM_002158	3344	FOXN2	forkhead box N2	protein-coding	16.22
MACS_peak_1613	chr2	-529493	NM_004801	9378	NRXN1	neurexin 1	protein-coding	16.22
MACS_peak_1614	chr2	-1284854	NM_004801	9378	NRXN1	neurexin 1	protein-coding	16.22
MACS_peak_1615	chr2	-1313937	NM_004801	9378	NRXN1	neurexin 1	protein-coding	16.17
MACS_peak_1616	chr2	-1355376	NM_001008708	494143	CHAC2	ChaC, cation transport regulator homolog 2 (E. coli)	protein-coding	13.52
MACS_peak_1617	chr2	-765508	NM_001008708	494143	CHAC2	ChaC, cation transport regulator homolog 2 (E. coli)	protein-coding	16.22
MACS_peak_1618	chr2	-11499	NM_016115	51130	ASB3	ankyrin repeat and SOCS box containing 3	protein-coding	14.68
MACS_peak_1619	chr2	21899	NM_178313	6711	SPTBN1	spectrin, beta, non-erythrocytic 1	protein-coding	19.52
MACS_peak_162	chr1	-300621	NM_173808	257194	NEGR1	neuronal growth regulator 1	protein-coding	24.33
MACS_peak_1620	chr2	94846	NM_007008	57142	RTN4	reticulon 4	protein-coding	18.93
MACS_peak_1621	chr2	-61344	NM_207520	57142	RTN4	reticulon 4	protein-coding	17.3
MACS_peak_1622	chr2	-8146	NM_001080433	114800	CCDC85A	coiled-coil domain containing 85A	protein-coding	18.6
MACS_peak_1623	chr2	-91435	NR_033873	400955	LINC01122	long intergenic non-protein coding RNA 1122	ncRNA	10.48
MACS_peak_1624	chr2	-1818	NR_039631	100616473	MIR4432	microRNA 4432	ncRNA	28.3
MACS_peak_1625	chr2	25311	NM_003400	7514	XPO1	exportin 1	protein-coding	14.7
MACS_peak_1626	chr2	-288	NM_020651	57162	PELI1	pellino E3 ubiquitin protein ligase 1	protein-coding	24.26
MACS_peak_1627	chr2	-81004	NR_110271	101927701	LOC101927701	uncharacterized LOC101927701	ncRNA	15.13
MACS_peak_1628	chr2	18432	NM_001244710	2673	GFPT1	glutamine--fructose-6-phosphate transaminase 1	protein-coding	17.55
MACS_peak_1629	chr2	-22579	NM_001153	307	ANXA4	annexin A4	protein-coding	15.18
MACS_peak_163	chr1	-99787	NM_001001933	431707	LHX8	LIM homeobox 8	protein-coding	11.79
MACS_peak_1630	chr2	441	NM_006196	5093	PCBP1	poly(rC) binding protein 1	protein-coding	12.58
MACS_peak_1631	chr2	46812	NR_046798	100874273	TGFA-IT1	TGFA intronic transcript 1 (non-protein coding)	ncRNA	97.33
MACS_peak_1632	chr2	151177	NM_001130982	8291	DYSF	dysferlin	protein-coding	21.56
MACS_peak_1633	chr2	5535	NM_006429	10574	CCT7	chaperonin containing TCP1, subunit 7 (eta)	protein-coding	11.32
MACS_peak_1634	chr2	21844	NM_138804	130951	M1AP	meiosis 1 associated protein	protein-coding	14.68
MACS_peak_1635	chr2	4581	NM_001135032	84141	EVA1A	eva-1 homolog A (C. elegans)	protein-coding	14.68
MACS_peak_1636	chr2	-26996	NM_001270040	130120	REG3G	regenerating islet-derived 3 gamma	protein-coding	10.29
MACS_peak_1637	chr2	25978	NM_198448	130120	REG3G	regenerating islet-derived 3 gamma	protein-coding	13.48
MACS_peak_1638	chr2	451	NM_021103	9168	TMSB10	thymosin beta 10	protein-coding	11.03
MACS_peak_1639	chr2	28785	NR_038942	100630918	LOC100630918	uncharacterized LOC100630918	ncRNA	17.97
MACS_peak_164	chr1	27960	NM_152697	204962	SLC44A5	solute carrier family 44, member 5	protein-coding	10.81
MACS_peak_1640	chr2	44116	NR_026984	90784	LOC90784	uncharacterized LOC90784	ncRNA	13.48
MACS_peak_1641	chr2	6168	NM_001005753	51652	CHMP3	charged multivesicular body protein 3	protein-coding	12.58
MACS_peak_1642	chr2	-1008	NM_022780	64795	RMND5A	required for meiotic nuclear division 5 homolog A (S. cerevisiae)	protein-coding	7.55
MACS_peak_1643	chr2	-8755	NM_001198954	100526767	RNF103-CHMP3	RNF103-CHMP3 readthrough	protein-coding	14.33
MACS_peak_1644	chr2	-28927	NR_024205	112597	LINC00152	long intergenic non-protein coding RNA 152	ncRNA	12.58
MACS_peak_1645	chr2	48066	NM_001024457	400966	RGPD1	RANBP2-like and GRIP domain containing 1	protein-coding	15.11
MACS_peak_1646	chr2	745399	NR_039635	100616399	MIR4436A	microRNA 4436a	ncRNA	10.87
MACS_peak_1647	chr2	746899	NR_039635	100616399	MIR4436A	microRNA 4436a	ncRNA	11.47
MACS_peak_1648	chr2	747451	NR_039635	100616399	MIR4436A	microRNA 4436a	ncRNA	10.93
MACS_peak_1649	chr2	749424	NR_039635	100616399	MIR4436A	microRNA 4436a	ncRNA	8.48
MACS_peak_165	chr1	-6137	NM_001130058	204962	SLC44A5	solute carrier family 44, member 5	protein-coding	13.48
MACS_peak_1650	chr2	753472	NR_039635	100616399	MIR4436A	microRNA 4436a	ncRNA	6.57
MACS_peak_1651	chr2	754917	NR_039635	100616399	MIR4436A	microRNA 4436a	ncRNA	4.91
MACS_peak_1652	chr2	755568	NR_039635	100616399	MIR4436A	microRNA 4436a	ncRNA	7.4
MACS_peak_1653	chr2	756586	NR_039635	100616399	MIR4436A	microRNA 4436a	ncRNA	4.98
MACS_peak_1654	chr2	758100	NR_039635	100616399	MIR4436A	microRNA 4436a	ncRNA	4.91
MACS_peak_1655	chr2	760667	NR_039635	100616399	MIR4436A	microRNA 4436a	ncRNA	4.65
MACS_peak_1656	chr2	763455	NR_039635	100616399	MIR4436A	microRNA 4436a	ncRNA	5.47
MACS_peak_1657	chr2	765964	NR_039635	100616399	MIR4436A	microRNA 4436a	ncRNA	6.55
MACS_peak_1658	chr2	1074372	NR_039635	100616399	MIR4436A	microRNA 4436a	ncRNA	16.22
MACS_peak_1659	chr2	1196296	NR_039635	100616399	MIR4436A	microRNA 4436a	ncRNA	16.96
MACS_peak_166	chr1	201	NM_004582	5876	RABGGTB	Rab geranylgeranyltransferase, beta subunit	protein-coding	14.15
MACS_peak_1660	chr2	121595	NR_027238	654342	LOC654342	lymphocyte-specific protein 1 pseudogene	pseudo	16.74
MACS_peak_1661	chr2	102529	NR_027238	654342	LOC654342	lymphocyte-specific protein 1 pseudogene	pseudo	8.71
MACS_peak_1662	chr2	35341	NR_027238	654342	LOC654342	lymphocyte-specific protein 1 pseudogene	pseudo	5.99
MACS_peak_1663	chr2	24059	NR_027238	654342	LOC654342	lymphocyte-specific protein 1 pseudogene	pseudo	8.52
MACS_peak_1664	chr2	-21964	NR_027238	654342	LOC654342	lymphocyte-specific protein 1 pseudogene	pseudo	8.58
MACS_peak_1665	chr2	-8263	NR_037597	442028	LOC442028	uncharacterized LOC442028	ncRNA	11.38
MACS_peak_1666	chr2	1381	NM_031902	64969	MRPS5	mitochondrial ribosomal protein S5	protein-coding	17.15
MACS_peak_1667	chr2	-45413	NM_144707	150696	PROM2	prominin 2	protein-coding	16.22
MACS_peak_1668	chr2	77752	NM_001281711	23397	NCAPH	non-SMC condensin I complex, subunit H	protein-coding	13.16
MACS_peak_1669	chr2	-39276	NM_144992	200403	VWA3B	von Willebrand factor A domain containing 3B	protein-coding	10.16
MACS_peak_167	chr1	148489	NM_012093	26289	AK5	adenylate kinase 5	protein-coding	15.18
MACS_peak_1670	chr2	-114478	NM_001037872	51455	REV1	REV1, polymerase (DNA directed)	protein-coding	18.87
MACS_peak_1671	chr2	-12053	NM_001099693	6160	RPL31	ribosomal protein L31	protein-coding	13.13
MACS_peak_1672	chr2	1991	NM_001098577	6160	RPL31	ribosomal protein L31	protein-coding	13.34
MACS_peak_1673	chr2	-81961	NM_001145664	731220	RFX8	RFX family member 8, lacking RFX DNA binding domain	protein-coding	12.41
MACS_peak_1674	chr2	4945	NM_001242559	9448	MAP4K4	mitogen-activated protein kinase kinase kinase kinase 4	protein-coding	15.01
MACS_peak_1675	chr2	-58002	NR_036223	100422863	MIR4265	microRNA 4265	ncRNA	5.17
MACS_peak_1676	chr2	10398	NR_046112	440894	LINC01123	long intergenic non-protein coding RNA 1123	ncRNA	10.96
MACS_peak_1677	chr2	177254	NR_122074	400997	LOC400997	uncharacterized LOC400997	ncRNA	21.63
MACS_peak_1678	chr2	31639	NM_032824	84910	TMEM87B	transmembrane protein 87B	protein-coding	19.86
MACS_peak_1679	chr2	477	NR_024004	84771	DDX11L2	DEAD/H (Asp-Glu-Ala-Asp/His) box helicase 11 like 2	pseudo	55.18
MACS_peak_168	chr1	-391185	NM_022159	64123	ELTD1	EGF, latrophilin and seven transmembrane domain containing 1	protein-coding	14.15
MACS_peak_1680	chr2	9772	NR_024530	118433	RPL23AP7	ribosomal protein L23a pseudogene 7	pseudo	13.52
MACS_peak_1681	chr2	-737956	NM_006773	8886	DDX18	DEAD (Asp-Glu-Ala-Asp) box polypeptide 18	protein-coding	18.93
MACS_peak_1682	chr2	-737060	NM_006773	8886	DDX18	DEAD (Asp-Glu-Ala-Asp) box polypeptide 18	protein-coding	54.07
MACS_peak_1683	chr2	53539	NM_001426	2019	EN1	engrailed homeobox 1	protein-coding	16.51
MACS_peak_1684	chr2	1345	NM_001079863	1622	DBI	diazepam binding inhibitor (GABA receptor modulator, acyl-CoA binding protein)	protein-coding	11.15
MACS_peak_1685	chr2	46529	NR_027181	84931	LINC01101	long intergenic non-protein coding RNA 1101	ncRNA	15.72
MACS_peak_1686	chr2	-39570	NM_005270	2736	GLI2	GLI family zinc finger 2	protein-coding	16.72
MACS_peak_1687	chr2	147657	NM_005270	2736	GLI2	GLI family zinc finger 2	protein-coding	14.15
MACS_peak_1688	chr2	-16180	NM_014553	29842	TFCP2L1	transcription factor CP2-like 1	protein-coding	20.71
MACS_peak_1689	chr2	129135	NR_048556	7247	TSN	translin	protein-coding	24.68
MACS_peak_169	chr1	199551	NM_001297706	23266	LPHN2	latrophilin 2	protein-coding	16.77
MACS_peak_1690	chr2	443552	NR_048556	7247	TSN	translin	protein-coding	18.09
MACS_peak_1691	chr2	-81718	NM_130773	129684	CNTNAP5	contactin associated protein-like 5	protein-coding	18.93
MACS_peak_1692	chr2	588582	NM_130773	129684	CNTNAP5	contactin associated protein-like 5	protein-coding	13.21
MACS_peak_1693	chr2	880438	NM_130773	129684	CNTNAP5	contactin associated protein-like 5	protein-coding	14.68
MACS_peak_1694	chr2	82490	NR_122040	151121	LOC151121	uncharacterized LOC151121	ncRNA	13.21
MACS_peak_1695	chr2	26994	NM_032357	84317	CCDC115	coiled-coil domain containing 115	protein-coding	13.48
MACS_peak_1696	chr2	26563	NM_001077637	150786	WTH3DI	RAB6C-like	protein-coding	18.93
MACS_peak_1697	chr2	-11185	NM_214461	408029	C2orf27B	chromosome 2 open reading frame 27B	protein-coding	14.7
MACS_peak_1698	chr2	2669	NR_031608	100313824	MIR663B	microRNA 663b	ncRNA	6.29
MACS_peak_1699	chr2	2033	NR_031608	100313824	MIR663B	microRNA 663b	ncRNA	3.64
MACS_peak_17	chr1	11662	NM_015557	26038	CHD5	chromodomain helicase DNA binding protein 5	protein-coding	10.81
MACS_peak_170	chr1	354998	NM_001297706	23266	LPHN2	latrophilin 2	protein-coding	22.81
MACS_peak_1700	chr2	-1374	NR_027020	554226	ANKRD30BL	ankyrin repeat domain 30B-like	pseudo	4.17
MACS_peak_1701	chr2	-23537	NR_027020	554226	ANKRD30BL	ankyrin repeat domain 30B-like	pseudo	4.85
MACS_peak_1702	chr2	-29873	NR_027020	554226	ANKRD30BL	ankyrin repeat domain 30B-like	pseudo	7.54
MACS_peak_1703	chr2	5259	NM_207481	344148	NCKAP5	NCK-associated protein 5	protein-coding	16.77
MACS_peak_1704	chr2	-48810	NM_002410	4249	MGAT5	mannosyl (alpha-1,6-)-glycoprotein beta-1,6-N-acetyl-glucosaminyltransferase	protein-coding	18.87
MACS_peak_1705	chr2	-6112	NM_005915	4175	MCM6	minichromosome maintenance complex component 6	protein-coding	10.32
MACS_peak_1706	chr2	-6342	NM_005915	4175	MCM6	minichromosome maintenance complex component 6	protein-coding	26.42
MACS_peak_1707	chr2	-54396	NM_003467	7852	CXCR4	chemokine (C-X-C motif) receptor 4	protein-coding	13.52
MACS_peak_1708	chr2	-211385	NM_003467	7852	CXCR4	chemokine (C-X-C motif) receptor 4	protein-coding	36.63
MACS_peak_1709	chr2	1162039	NR_033658	647012	YY1P2	YY1 transcription factor pseudogene 2	pseudo	13.21
MACS_peak_171	chr1	554735	NM_001297706	23266	LPHN2	latrophilin 2	protein-coding	13.72
MACS_peak_1710	chr2	1227239	NR_033658	647012	YY1P2	YY1 transcription factor pseudogene 2	pseudo	16.22
MACS_peak_1711	chr2	1137662	NM_018557	53353	LRP1B	low density lipoprotein receptor-related protein 1B	protein-coding	18.93
MACS_peak_1712	chr2	-199839	NM_003937	8942	KYNU	kynureninase	protein-coding	12.58
MACS_peak_1713	chr2	-22115	NR_110237	101928386	LOC101928386	uncharacterized LOC101928386	ncRNA	18.93
MACS_peak_1714	chr2	75143	NM_001284233	79712	GTDC1	glycosyltransferase-like domain containing 1	protein-coding	14.83
MACS_peak_1715	chr2	61438	NM_194317	130574	LYPD6	LY6/PLAUR domain containing 6	protein-coding	13.48
MACS_peak_1716	chr2	-30771	NM_015702	27249	MMADHC	methylmalonic aciduria (cobalamin deficiency) cblD type, with homocystinuria	protein-coding	13.52
MACS_peak_1717	chr2	-361396	NM_014568	11227	GALNT5	polypeptide N-acetylgalactosaminyltransferase 5	protein-coding	16.22
MACS_peak_1718	chr2	24223	NM_152528	151525	WDSUB1	WD repeat, sterile alpha motif and U-box domain containing 1	protein-coding	12.58
MACS_peak_1719	chr2	-1790	NM_002349	4065	LY75	lymphocyte antigen 75	protein-coding	16.22
MACS_peak_172	chr1	23417	NR_110632	101927498	LINC01361	long intergenic non-protein coding RNA 1361	ncRNA	13.48
MACS_peak_1720	chr2	-26609	NM_005805	10213	PSMD14	proteasome (prosome, macropain) 26S subunit, non-ATPase, 14	protein-coding	7.69
MACS_peak_1721	chr2	-2067	NM_033272	90134	KCNH7	potassium voltage-gated channel, subfamily H (eag-related), member 7	protein-coding	32.44
MACS_peak_1722	chr2	54607	NM_015530	26003	GORASP2	golgi reassembly stacking protein 2, 55kDa	protein-coding	10.72
MACS_peak_1723	chr2	246	NM_012290	9874	TLK1	tousled-like kinase 1	protein-coding	12.17
MACS_peak_1724	chr2	-13480	NM_007023	11069	RAPGEF4	Rap guanine nucleotide exchange factor (GEF) 4	protein-coding	16.72
MACS_peak_1725	chr2	-16325	NR_033882	339751	MLK7-AS1	MLK7 antisense RNA 1	ncRNA	40.43
MACS_peak_1726	chr2	-33	NM_031942	83879	CDCA7	cell division cycle associated 7	protein-coding	14.15
MACS_peak_1727	chr2	201022	NM_001017371	6670	SP3	Sp3 transcription factor	protein-coding	12.58
MACS_peak_1728	chr2	6231	NM_003387	7456	WIPF1	WAS/WASL interacting protein family, member 1	protein-coding	7.87
MACS_peak_1729	chr2	-2841	NM_021192	3237	HOXD11	homeobox D11	protein-coding	12.01
MACS_peak_173	chr1	192939	NR_119374	101927560	LOC101927560	uncharacterized LOC101927560	ncRNA	13.21
MACS_peak_1730	chr2	426	NM_152945	129831	RBM45	RNA binding motif protein 45	protein-coding	11.79
MACS_peak_1731	chr2	-10119	NM_178123	91404	SESTD1	SEC14 and spectrin domains 1	protein-coding	13.52
MACS_peak_1732	chr2	-41241	NM_182678	10477	UBE2E3	ubiquitin-conjugating enzyme E2E 3	protein-coding	43.98
MACS_peak_1733	chr2	29873	NR_039637	100616213	MIR4437	microRNA 4437	ncRNA	14.26
MACS_peak_1734	chr2	-61762	NM_000885	3676	ITGA4	integrin, alpha 4 (antigen CD49D, alpha 4 subunit of VLA-4 receptor)	protein-coding	16.17
MACS_peak_1735	chr2	124356	NM_005795	10203	CALCRL	calcitonin receptor-like	protein-coding	16.51
MACS_peak_1736	chr2	-360205	NM_001252668	51454	GULP1	GULP, engulfment adaptor PTB domain containing 1	protein-coding	23.58
MACS_peak_1737	chr2	-125891	NM_001252668	51454	GULP1	GULP, engulfment adaptor PTB domain containing 1	protein-coding	11.79
MACS_peak_1738	chr2	113936	NR_030287	693146	MIR561	microRNA 561	ncRNA	16.22
MACS_peak_1739	chr2	-193940	NM_001254736	64859	NABP1	nucleic acid binding protein 1	protein-coding	19.35
MACS_peak_174	chr1	15128	NM_058248	58511	DNASE2B	deoxyribonuclease II beta	protein-coding	15.18
MACS_peak_1740	chr2	-46167	NM_001254736	64859	NABP1	nucleic acid binding protein 1	protein-coding	17.85
MACS_peak_1741	chr2	87239	NM_020760	57520	HECW2	HECT, C2 and WW domain containing E3 ubiquitin protein ligase 2	protein-coding	16.22
MACS_peak_1742	chr2	-44350	NM_024989	80055	PGAP1	post-GPI attachment to proteins 1	protein-coding	21.23
MACS_peak_1743	chr2	-89038	NM_024989	80055	PGAP1	post-GPI attachment to proteins 1	protein-coding	13.52
MACS_peak_1744	chr2	288	NM_001207068	9689	BZW1	basic leucine zipper and W2 domains 1	protein-coding	13.48
MACS_peak_1745	chr2	23544	NM_213589	65059	RAPH1	Ras association (RalGDS/AF-6) and pleckstrin homology domains 1	protein-coding	13.52
MACS_peak_1746	chr2	1684	NM_012092	29851	ICOS	inducible T-cell co-stimulator	protein-coding	16.17
MACS_peak_1747	chr2	30685	NM_012092	29851	ICOS	inducible T-cell co-stimulator	protein-coding	18.34
MACS_peak_1748	chr2	123853	NM_017759	54891	INO80D	INO80 complex subunit D	protein-coding	16.91
MACS_peak_1749	chr2	1314	NM_017759	54891	INO80D	INO80 complex subunit D	protein-coding	12.58
MACS_peak_175	chr1	42388	NM_012137	23576	DDAH1	dimethylarginine dimethylaminohydrolase 1	protein-coding	18.87
MACS_peak_1750	chr2	-119298	NM_001039538	4133	MAP2	microtubule-associated protein 2	protein-coding	12.61
MACS_peak_1751	chr2	45515	NM_001039538	4133	MAP2	microtubule-associated protein 2	protein-coding	16.22
MACS_peak_1752	chr2	-529	NM_001080500	402117	VWC2L	von Willebrand factor C domain containing protein 2-like	protein-coding	13.52
MACS_peak_1753	chr2	24292	NM_001282549	580	BARD1	BRCA1 associated RING domain 1	protein-coding	24.33
MACS_peak_1754	chr2	102398	NR_110607	102724849	LOC102724849	uncharacterized LOC102724849	ncRNA	13.52
MACS_peak_1755	chr2	-76552	NM_003284	7141	TNP1	transition protein 1 (during histone to protamine replacement)	protein-coding	16.22
MACS_peak_1756	chr2	16837	NM_022648	7145	TNS1	tensin 1	protein-coding	13.93
MACS_peak_1757	chr2	-3668	NM_025216	80326	WNT10A	wingless-type MMTV integration site family, member 10A	protein-coding	21.63
MACS_peak_1758	chr2	-4546	NM_001278295	255101	CCDC108	coiled-coil domain containing 108	protein-coding	14.86
MACS_peak_1759	chr2	5547	NM_001286427	79411	GLB1L	galactosidase, beta 1-like	protein-coding	11.79
MACS_peak_176	chr1	-34084	NM_012128	22802	CLCA4	chloride channel accessory 4	protein-coding	11.79
MACS_peak_1760	chr2	-2773	NR_003063	80086	TUBA4B	tubulin, alpha 4b (pseudogene)	pseudo	15.72
MACS_peak_1761	chr2	-18931	NM_001007089	389075	RESP18	regulated endocrine-specific protein 18	protein-coding	10.29
MACS_peak_1762	chr2	-1317	NR_036082	100423039	MIR3132	microRNA 3132	ncRNA	18.93
MACS_peak_1763	chr2	139873	NM_003469	7857	SCG2	secretogranin II	protein-coding	12.58
MACS_peak_1764	chr2	55709	NM_020864	57624	NYAP2	neuronal tyrosine-phosphorylated phosphoinositide-3-kinase adaptor 2	protein-coding	16.17
MACS_peak_1765	chr2	80828	NM_001206704	6672	SP100	SP100 nuclear antigen	protein-coding	18.93
MACS_peak_1766	chr2	-169187	NM_001632	250	ALPP	alkaline phosphatase, placental	protein-coding	16.22
MACS_peak_1767	chr2	-147896	NM_001632	250	ALPP	alkaline phosphatase, placental	protein-coding	16.77
MACS_peak_1768	chr2	-21946	NM_152879	8527	DGKD	diacylglycerol kinase, delta 130kDa	protein-coding	14.68
MACS_peak_1769	chr2	139322	NM_005737	10123	ARL4C	ADP-ribosylation factor-like 4C	protein-coding	13.52
MACS_peak_177	chr1	83265	NM_004261	9403	2016-09-15	15 kDa selenoprotein	protein-coding	15.16
MACS_peak_1770	chr2	139121	NM_005737	10123	ARL4C	ADP-ribosylation factor-like 4C	protein-coding	18.93
MACS_peak_1771	chr2	-18979	NM_015893	51052	PRLH	prolactin releasing hormone	protein-coding	14.57
MACS_peak_1772	chr2	-7524	NM_001080504	375316	RBM44	RNA binding motif protein 44	protein-coding	14.15
MACS_peak_1773	chr2	557	NM_030768	80895	ILKAP	integrin-linked kinase-associated serine/threonine phosphatase	protein-coding	13.16
MACS_peak_1774	chr2	-59320	NR_037809	151171	LINC01107	long intergenic non-protein coding RNA 1107	ncRNA	16.22
MACS_peak_1775	chr2	-67155	NR_034162	401039	FLJ43879	FLJ43879 protein	ncRNA	13.29
MACS_peak_1776	chr2	8590	NM_001195381	2859	GPR35	G protein-coupled receptor 35	protein-coding	8.81
MACS_peak_1777	chr2	3900	NM_203346	3069	HDLBP	high density lipoprotein binding protein	protein-coding	14.15
MACS_peak_1778	chr2	121704	NR_024437	728323	LOC728323	uncharacterized LOC728323	ncRNA	7.47
MACS_peak_1779	chr20	6212	NM_024958	80023	NRSN2	neurensin 2	protein-coding	10.14
MACS_peak_178	chr1	58518	NM_004261	9403	2016-09-15	15 kDa selenoprotein	protein-coding	13.08
MACS_peak_1780	chr20	8359	NM_033129	85508	SCRT2	scratch family zinc finger 2	protein-coding	11.79
MACS_peak_1781	chr20	-1095	NM_001040022	140885	SIRPA	signal-regulatory protein alpha	protein-coding	19.11
MACS_peak_1782	chr20	567	NM_024325	79175	ZNF343	zinc finger protein 343	protein-coding	13.32
MACS_peak_1783	chr20	11077	NM_001009984	25943	C20orf194	chromosome 20 open reading frame 194	protein-coding	13.72
MACS_peak_1784	chr20	10862	NM_001009984	25943	C20orf194	chromosome 20 open reading frame 194	protein-coding	15.44
MACS_peak_1785	chr20	1796	NM_203327	9962	SLC23A2	solute carrier family 23 (ascorbic acid transporter), member 2	protein-coding	14.36
MACS_peak_1786	chr20	165	NM_002592	5111	PCNA	proliferating cell nuclear antigen	protein-coding	16.31
MACS_peak_1787	chr20	389	NM_001819	1114	CHGB	chromogranin B (secretogranin 1)	protein-coding	16.77
MACS_peak_1788	chr20	3481	NM_152611	164312	LRRN4	leucine rich repeat neuronal 4	protein-coding	13.21
MACS_peak_1789	chr20	-98369	NM_001172646	5332	PLCB4	phospholipase C, beta 4	protein-coding	18.87
MACS_peak_179	chr1	39897	NM_001290053	101927844	LOC101927844	uncharacterized LOC101927844	protein-coding	16.22
MACS_peak_1790	chr20	-154	NR_040710	100131208	SNAP25-AS1	SNAP25 antisense RNA 1	ncRNA	26
MACS_peak_1791	chr20	139522	NR_038972	339593	LOC339593	uncharacterized LOC339593	ncRNA	10.81
MACS_peak_1792	chr20	183720	NR_109872	102606466	LOC102606466	uncharacterized LOC102606466	ncRNA	12.3
MACS_peak_1793	chr20	4964	NM_002594	5126	PCSK2	proprotein convertase subtilisin/kexin type 2	protein-coding	21.63
MACS_peak_1794	chr20	19104	NM_001011546	11034	DSTN	destrin (actin depolymerizing factor)	protein-coding	14.68
MACS_peak_1795	chr20	35078	NM_021220	58495	OVOL2	ovo-like zinc finger 2	protein-coding	11.92
MACS_peak_1796	chr20	-2539	NM_032985	10483	SEC23B	Sec23 homolog B (S. cerevisiae)	protein-coding	13.81
MACS_peak_1797	chr20	-249	NM_181527	51126	NAA20	N(alpha)-acetyltransferase 20, NatB catalytic subunit	protein-coding	14.15
MACS_peak_1798	chr20	-30687	NM_002196	3642	INSM1	insulinoma-associated 1	protein-coding	40.28
MACS_peak_1799	chr20	133	NM_012255	22803	XRN2	5'-3' exoribonuclease 2	protein-coding	11.01
MACS_peak_18	chr1	6079	NM_000983	6146	RPL22	ribosomal protein L22	protein-coding	12.75
MACS_peak_180	chr1	-25885	NR_038324	100505768	LINC01364	long intergenic non-protein coding RNA 1364	ncRNA	12.01
MACS_peak_1800	chr20	755	NM_000099	1471	CST3	cystatin C	protein-coding	12.58
MACS_peak_1801	chr20	-108410	NM_024893	79953	SYNDIG1	synapse differentiation inducing 1	protein-coding	18.87
MACS_peak_1802	chr20	-45518	NR_110001	101926935	LOC101926935	uncharacterized LOC101926935	ncRNA	12.78
MACS_peak_1803	chr20	-298	NR_030386	724033	MIR663A	microRNA 663a	ncRNA	4.56
MACS_peak_1804	chr20	-202	NR_040095	284801	MIR663AHG	MIR663A host gene (non-protein coding)	ncRNA	2.48
MACS_peak_1805	chr20	-15244	NR_045115	140678	MLLT10P1	myeloid/lymphoid or mixed-lineage leukemia (trithorax homolog, Drosophila); translocated to, 10 pseudogene 1	pseudo	3.92
MACS_peak_1806	chr20	-15700	NR_045115	140678	MLLT10P1	myeloid/lymphoid or mixed-lineage leukemia (trithorax homolog, Drosophila); translocated to, 10 pseudogene 1	pseudo	7.16
MACS_peak_1807	chr20	-20564	NM_001037730	245929	DEFB115	defensin, beta 115	protein-coding	7.26
MACS_peak_1808	chr20	-12234	NM_001037730	245929	DEFB115	defensin, beta 115	protein-coding	9.3
MACS_peak_1809	chr20	10200	NM_030815	81572	PDRG1	p53 and DNA-damage regulated 1	protein-coding	14.9
MACS_peak_181	chr1	-33333	NM_006256	5586	PKN2	protein kinase N2	protein-coding	11.37
MACS_peak_1810	chr20	562	NM_001011718	343702	XKR7	XK, Kell blood group complex subunit-related family, member 7	protein-coding	64.89
MACS_peak_1811	chr20	51279	NM_033197	92747	BPIFB1	BPI fold containing family B, member 1	protein-coding	12.01
MACS_peak_1812	chr20	4537	NM_001282933	84905	ZNF341	zinc finger protein 341	protein-coding	10.97
MACS_peak_1813	chr20	-4040	NR_109886	101926888	RALY-AS1	RALY antisense RNA 1	ncRNA	15.72
MACS_peak_1814	chr20	12417	NM_000687	191	AHCY	adenosylhomocysteinase	protein-coding	12.01
MACS_peak_1815	chr20	-6258	NM_181509	84557	MAP1LC3A	microtubule-associated protein 1 light chain 3 alpha	protein-coding	13.32
MACS_peak_1816	chr20	54668	NM_014071	23054	NCOA6	nuclear receptor coactivator 6	protein-coding	15.09
MACS_peak_1817	chr20	23134	NR_102706	101410538	MMP24-AS1	MMP24 antisense RNA 1	ncRNA	20.13
MACS_peak_1818	chr20	-77330	NM_001042486	22839	DLGAP4	discs, large (Drosophila) homolog-associated protein 4	protein-coding	34.31
MACS_peak_1819	chr20	1573	NM_005386	4826	NNAT	neuronatin	protein-coding	18.46
MACS_peak_182	chr1	61109	NM_018103	55144	LRRC8D	leucine rich repeat containing 8 family, member D	protein-coding	11.01
MACS_peak_1820	chr20	-4041	NR_047461	100861522	LINC00489	long intergenic non-protein coding RNA 489	ncRNA	10.41
MACS_peak_1821	chr20	15719	NM_021931	60625	DHX35	DEAH (Asp-Glu-Ala-His) box polypeptide 35	protein-coding	21.23
MACS_peak_1822	chr20	-37204	NM_002660	5335	PLCG1	phospholipase C, gamma 1	protein-coding	17.61
MACS_peak_1823	chr20	4736	NM_032221	84181	CHD6	chromodomain helicase DNA binding protein 6	protein-coding	15.06
MACS_peak_1824	chr20	-102607	NR_034009	6431	SRSF6	serine/arginine-rich splicing factor 6	protein-coding	16.22
MACS_peak_1825	chr20	-6455	NM_001008901	149699	GTSF1L	gametocyte specific factor 1-like	protein-coding	10.48
MACS_peak_1826	chr20	68778	NM_020433	57158	JPH2	junctophilin 2	protein-coding	17.33
MACS_peak_1827	chr20	-23338	NM_002638	5266	PI3	peptidase inhibitor 3, skin-derived	protein-coding	13.48
MACS_peak_1828	chr20	-13541	NM_003064	6590	SLPI	secretory leukocyte peptidase inhibitor	protein-coding	16.98
MACS_peak_1829	chr20	-4840	NM_003833	8785	MATN4	matrilin 4	protein-coding	30.47
MACS_peak_183	chr1	17462	NM_001017975	164045	HFM1	HFM1, ATP-dependent DNA helicase homolog (S. cerevisiae)	protein-coding	1.84
MACS_peak_1830	chr20	7062	NM_006652	10816	SPINT3	serine peptidase inhibitor, Kunitz type, 3	protein-coding	20.96
MACS_peak_1831	chr20	8069	NM_080827	140870	WFDC6	WAP four-disulfide core domain 6	protein-coding	16.22
MACS_peak_1832	chr20	5476	NM_080614	140686	WFDC3	WAP four-disulfide core domain 3	protein-coding	16.93
MACS_peak_1833	chr20	19451	NM_173073	51006	SLC35C2	solute carrier family 35 (GDP-fucose transporter), member C2	protein-coding	18.34
MACS_peak_1834	chr6	-692	NM_001286509	347734	SLC35B2	solute carrier family 35 (GDP-fucose transporter), member B2	protein-coding	13.1
MACS_peak_1835	chr20	-10010	NM_001281779	23613	ZMYND8	zinc finger, MYND-type containing 8	protein-coding	12.58
MACS_peak_1836	chr20	-36410	NM_181659	8202	NCOA3	nuclear receptor coactivator 3	protein-coding	13.21
MACS_peak_1837	chr20	112988	NM_001174087	8202	NCOA3	nuclear receptor coactivator 3	protein-coding	13.91
MACS_peak_1838	chr20	-4959	NM_198596	55959	SULF2	sulfatase 2	protein-coding	12.01
MACS_peak_1839	chr20	-179560	NR_026958	284749	LINC00494	long intergenic non-protein coding RNA 494	ncRNA	20.75
MACS_peak_184	chr1	-20588	NM_001195684	7049	TGFBR3	transforming growth factor, beta receptor III	protein-coding	11.79
MACS_peak_1840	chr20	-169703	NR_026958	284749	LINC00494	long intergenic non-protein coding RNA 494	ncRNA	11.79
MACS_peak_1841	chr20	206932	NR_026958	284749	LINC00494	long intergenic non-protein coding RNA 494	ncRNA	16.77
MACS_peak_1842	chr20	-49436	NM_000961	5740	PTGIS	prostaglandin I2 (prostacyclin) synthase	protein-coding	16.25
MACS_peak_1843	chr20	8145	NR_034124	284751	LINC01270	long intergenic non-protein coding RNA 1270	ncRNA	13.01
MACS_peak_1844	chr20	8531	NR_034124	284751	LINC01270	long intergenic non-protein coding RNA 1270	ncRNA	13.21
MACS_peak_1845	chr20	24569	NM_002827	5770	PTPN1	protein tyrosine phosphatase, non-receptor type 1	protein-coding	14.84
MACS_peak_1846	chr20	142536	NM_199427	55734	ZFP64	ZFP64 zinc finger protein	protein-coding	15.09
MACS_peak_1847	chr20	1119	NM_173485	128553	TSHZ2	teashirt zinc finger homeobox 2	protein-coding	14.51
MACS_peak_1848	chr20	-53829	NM_006526	7764	ZNF217	zinc finger protein 217	protein-coding	18.93
MACS_peak_1849	chr20	-1954	NM_003657	8537	BCAS1	breast carcinoma amplified sequence 1	protein-coding	12.58
MACS_peak_185	chr1	20878	NM_005665	7813	EVI5	ecotropic viral integration site 5	protein-coding	11.61
MACS_peak_1850	chr20	-248753	NR_110629	102723578	LINC01440	long intergenic non-protein coding RNA 1440	ncRNA	13.52
MACS_peak_1851	chr20	5644	NM_001719	655	BMP7	bone morphogenetic protein 7	protein-coding	12.7
MACS_peak_1852	chr20	563	NR_039757	100616353	MIR4532	microRNA 4532	ncRNA	14.9
MACS_peak_1853	chr20	20110	NR_039757	100616353	MIR4532	microRNA 4532	ncRNA	13.52
MACS_peak_1854	chr20	53204	NM_024663	79716	NPEPL1	aminopeptidase-like 1	protein-coding	13.52
MACS_peak_1855	chr20	422	NM_080426	2778	GNAS	GNAS complex locus	protein-coding	60.38
MACS_peak_1856	chr20	4271	NM_080426	2778	GNAS	GNAS complex locus	protein-coding	22.64
MACS_peak_1857	chr20	7582	NM_080426	2778	GNAS	GNAS complex locus	protein-coding	13.28
MACS_peak_1858	chr20	12345	NM_080426	2778	GNAS	GNAS complex locus	protein-coding	41.93
MACS_peak_1859	chr20	14022	NM_080426	2778	GNAS	GNAS complex locus	protein-coding	24.57
MACS_peak_186	chr1	156	NR_034089	100131564	LOC100131564	uncharacterized LOC100131564	ncRNA	14.68
MACS_peak_1860	chr20	17989	NM_080426	2778	GNAS	GNAS complex locus	protein-coding	17.3
MACS_peak_1861	chr20	18406	NM_080426	2778	GNAS	GNAS complex locus	protein-coding	21.7
MACS_peak_1862	chr20	18668	NM_080426	2778	GNAS	GNAS complex locus	protein-coding	23.77
MACS_peak_1863	chr20	18981	NM_080426	2778	GNAS	GNAS complex locus	protein-coding	13.48
MACS_peak_1864	chr20	19488	NM_080426	2778	GNAS	GNAS complex locus	protein-coding	26.04
MACS_peak_1865	chr20	10239	NM_001281507	116154	PHACTR3	phosphatase and actin regulator 3	protein-coding	18.93
MACS_peak_1866	chr20	141256	NR_109903	101928048	LOC101928048	uncharacterized LOC101928048	ncRNA	18.87
MACS_peak_1867	chr20	71316	NM_001252339	1002	CDH4	cadherin 4, type 1, R-cadherin (retinal)	protein-coding	16.22
MACS_peak_1868	chr20	148518	NR_031658	100302168	MIR1257	microRNA 1257	ncRNA	18.93
MACS_peak_1869	chr20	-28940	NR_031658	100302168	MIR1257	microRNA 1257	ncRNA	16.22
MACS_peak_187	chr1	111255	NR_104131	101928079	LINC01057	long intergenic non-protein coding RNA 1057	ncRNA	11.77
MACS_peak_1870	chr20	-16610	NM_144703	149986	LSM14B	LSM14B, SCD6 homolog B (S. cerevisiae)	protein-coding	16.22
MACS_peak_1871	chr20	9155	NM_031215	81928	CABLES2	Cdk5 and Abl enzyme substrate 2	protein-coding	15.4
MACS_peak_1872	chr20	6758	NM_001958	1917	EEF1A2	eukaryotic translation elongation factor 1 alpha 2	protein-coding	18.09
MACS_peak_1873	chr20	-4082	NM_001958	1917	EEF1A2	eukaryotic translation elongation factor 1 alpha 2	protein-coding	15.09
MACS_peak_1874	chr20	-3331	NR_040415	140849	LINC00266-1	long intergenic non-protein coding RNA 266-1	ncRNA	52.64
MACS_peak_1875	chr20	37097	NR_040415	140849	LINC00266-1	long intergenic non-protein coding RNA 266-1	ncRNA	18.93
MACS_peak_1876	chr20	37305	NR_040415	140849	LINC00266-1	long intergenic non-protein coding RNA 266-1	ncRNA	30.11
MACS_peak_1877	chr21	-394160	NR_037421	100500862	MIR3648-1	microRNA 3648-1	ncRNA	7.89
MACS_peak_1878	chr21	-120644	NR_037421	100500862	MIR3648-1	microRNA 3648-1	ncRNA	11.79
MACS_peak_1879	chr21	-83887	NR_037421	100500862	MIR3648-1	microRNA 3648-1	ncRNA	6.21
MACS_peak_188	chr1	-73078	NR_110693	101928241	LOC101928241	uncharacterized LOC101928241	ncRNA	16.98
MACS_peak_1880	chr21	412	NR_037458	100500815	MIR3687-1	microRNA 3687-1	ncRNA	2.47
MACS_peak_1881	chr21	51407	NR_037458	100500815	MIR3687-1	microRNA 3687-1	ncRNA	6.74
MACS_peak_1882	chr21	-117879	NR_038328	100132288	TEKT4P2	tektin 4 pseudogene 2	pseudo	10.86
MACS_peak_1883	chr21	216921	NM_199259	7179	TPTE	transmembrane phosphatase with tensin homology	protein-coding	6.1
MACS_peak_1884	chr21	216397	NM_199259	7179	TPTE	transmembrane phosphatase with tensin homology	protein-coding	10.07
MACS_peak_1885	chr21	215482	NM_199259	7179	TPTE	transmembrane phosphatase with tensin homology	protein-coding	6.99
MACS_peak_1886	chr21	214733	NM_199259	7179	TPTE	transmembrane phosphatase with tensin homology	protein-coding	13.58
MACS_peak_1887	chr21	213087	NM_199259	7179	TPTE	transmembrane phosphatase with tensin homology	protein-coding	8.81
MACS_peak_1888	chr21	211836	NM_199259	7179	TPTE	transmembrane phosphatase with tensin homology	protein-coding	7.53
MACS_peak_1889	chr21	210604	NM_199259	7179	TPTE	transmembrane phosphatase with tensin homology	protein-coding	11.64
MACS_peak_189	chr1	-16604	NM_001013660	391059	FRRS1	ferric-chelate reductase 1	protein-coding	21.44
MACS_peak_1890	chr21	209864	NM_199259	7179	TPTE	transmembrane phosphatase with tensin homology	protein-coding	10.98
MACS_peak_1891	chr21	209197	NM_199259	7179	TPTE	transmembrane phosphatase with tensin homology	protein-coding	9.95
MACS_peak_1892	chr21	208596	NM_199259	7179	TPTE	transmembrane phosphatase with tensin homology	protein-coding	9.36
MACS_peak_1893	chr21	207662	NM_199259	7179	TPTE	transmembrane phosphatase with tensin homology	protein-coding	13.69
MACS_peak_1894	chr21	206948	NM_199259	7179	TPTE	transmembrane phosphatase with tensin homology	protein-coding	9.09
MACS_peak_1895	chr21	205736	NM_199259	7179	TPTE	transmembrane phosphatase with tensin homology	protein-coding	14.14
MACS_peak_1896	chr21	205183	NM_199259	7179	TPTE	transmembrane phosphatase with tensin homology	protein-coding	8.32
MACS_peak_1897	chr21	204464	NM_199259	7179	TPTE	transmembrane phosphatase with tensin homology	protein-coding	11.37
MACS_peak_1898	chr21	202815	NM_199259	7179	TPTE	transmembrane phosphatase with tensin homology	protein-coding	7.55
MACS_peak_1899	chr21	201654	NM_199259	7179	TPTE	transmembrane phosphatase with tensin homology	protein-coding	12.71
MACS_peak_19	chr1	-4509	NR_104620	100505887	LOC100505887	uncharacterized LOC100505887	ncRNA	14.51
MACS_peak_190	chr1	-37172	NM_001013660	391059	FRRS1	ferric-chelate reductase 1	protein-coding	12.58
MACS_peak_1900	chr21	200455	NM_199259	7179	TPTE	transmembrane phosphatase with tensin homology	protein-coding	8.09
MACS_peak_1901	chr21	199352	NM_199259	7179	TPTE	transmembrane phosphatase with tensin homology	protein-coding	11.44
MACS_peak_1902	chr21	198455	NM_199259	7179	TPTE	transmembrane phosphatase with tensin homology	protein-coding	7.37
MACS_peak_1903	chr21	197723	NM_199259	7179	TPTE	transmembrane phosphatase with tensin homology	protein-coding	9.39
MACS_peak_1904	chr21	197232	NM_199259	7179	TPTE	transmembrane phosphatase with tensin homology	protein-coding	11.17
MACS_peak_1905	chr21	196396	NM_199259	7179	TPTE	transmembrane phosphatase with tensin homology	protein-coding	10.94
MACS_peak_1906	chr21	195501	NM_199259	7179	TPTE	transmembrane phosphatase with tensin homology	protein-coding	7.91
MACS_peak_1907	chr21	194826	NM_199259	7179	TPTE	transmembrane phosphatase with tensin homology	protein-coding	15.36
MACS_peak_1908	chr21	193708	NM_199259	7179	TPTE	transmembrane phosphatase with tensin homology	protein-coding	9.79
MACS_peak_1909	chr21	193064	NM_199259	7179	TPTE	transmembrane phosphatase with tensin homology	protein-coding	11.46
MACS_peak_191	chr1	34827	NM_033055	64645	HIAT1	hippocampus abundant transcript 1	protein-coding	17.15
MACS_peak_1910	chr21	191753	NM_199259	7179	TPTE	transmembrane phosphatase with tensin homology	protein-coding	9.86
MACS_peak_1911	chr21	191223	NM_199259	7179	TPTE	transmembrane phosphatase with tensin homology	protein-coding	11.07
MACS_peak_1912	chr21	190611	NM_199259	7179	TPTE	transmembrane phosphatase with tensin homology	protein-coding	12.3
MACS_peak_1913	chr21	189984	NM_199259	7179	TPTE	transmembrane phosphatase with tensin homology	protein-coding	6.69
MACS_peak_1914	chr21	186787	NM_199259	7179	TPTE	transmembrane phosphatase with tensin homology	protein-coding	6.9
MACS_peak_1915	chr21	185829	NM_199259	7179	TPTE	transmembrane phosphatase with tensin homology	protein-coding	15.54
MACS_peak_1916	chr21	184272	NM_199259	7179	TPTE	transmembrane phosphatase with tensin homology	protein-coding	6.82
MACS_peak_1917	chr21	183733	NM_199259	7179	TPTE	transmembrane phosphatase with tensin homology	protein-coding	5.81
MACS_peak_1918	chr21	182065	NM_199259	7179	TPTE	transmembrane phosphatase with tensin homology	protein-coding	23.28
MACS_peak_1919	chr21	181229	NM_199259	7179	TPTE	transmembrane phosphatase with tensin homology	protein-coding	10.25
MACS_peak_192	chr1	19580	NM_022049	54112	GPR88	G protein-coupled receptor 88	protein-coding	18.93
MACS_peak_1920	chr21	180392	NM_199259	7179	TPTE	transmembrane phosphatase with tensin homology	protein-coding	11.06
MACS_peak_1921	chr21	178923	NM_199259	7179	TPTE	transmembrane phosphatase with tensin homology	protein-coding	10.42
MACS_peak_1922	chr21	155329	NM_199259	7179	TPTE	transmembrane phosphatase with tensin homology	protein-coding	10.36
MACS_peak_1923	chr21	145564	NM_199259	7179	TPTE	transmembrane phosphatase with tensin homology	protein-coding	10.97
MACS_peak_1924	chr21	134859	NM_199259	7179	TPTE	transmembrane phosphatase with tensin homology	protein-coding	6.97
MACS_peak_1925	chr21	37856	NM_182481	85318	BAGE3	B melanoma antigen family, member 3	protein-coding	5.7
MACS_peak_1926	chr21	-1188	NM_001187	574	BAGE	B melanoma antigen	protein-coding	7.08
MACS_peak_1927	chr21	-12470	NM_001187	574	BAGE	B melanoma antigen	protein-coding	3.59
MACS_peak_1928	chr21	-20354	NM_001187	574	BAGE	B melanoma antigen	protein-coding	5.46
MACS_peak_1929	chr21	-45238	NM_001187	574	BAGE	B melanoma antigen	protein-coding	4.19
MACS_peak_193	chr1	-40189	NM_001854	1301	COL11A1	collagen, type XI, alpha 1	protein-coding	16.22
MACS_peak_1930	chr21	-75695	NR_027270	391267	ANKRD20A11P	ankyrin repeat domain 20 family, member A11, pseudogene	pseudo	16.93
MACS_peak_1931	chr21	33061	NM_003489	8204	NRIP1	nuclear receptor interacting protein 1	protein-coding	12.09
MACS_peak_1932	chr21	79430	NM_013396	29761	USP25	ubiquitin specific peptidase 25	protein-coding	14.15
MACS_peak_1933	chr21	307703	NR_029694	406912	MIR125B2	microRNA 125b-2	ncRNA	12.78
MACS_peak_1934	chr21	36115	NR_109958	101927821	LINC01425	long intergenic non-protein coding RNA 1425	ncRNA	16.22
MACS_peak_1935	chr21	148518	NR_046198	339622	LOC339622	uncharacterized LOC339622	ncRNA	13.42
MACS_peak_1936	chr21	4014	NM_001136016	351	APP	amyloid beta (A4) precursor protein	protein-coding	16.31
MACS_peak_1937	chr21	-296173	NM_007038	11096	ADAMTS5	ADAM metallopeptidase with thrombospondin type 1 motif, 5	protein-coding	15.72
MACS_peak_1938	chr21	64857	NM_012131	26285	CLDN17	claudin 17	protein-coding	18.93
MACS_peak_1939	chr21	5074	NM_181617	337978	KRTAP21-2	keratin associated protein 21-2	protein-coding	7.9
MACS_peak_194	chr1	571110	NR_033990	100129138	LOC100129138	THAP domain containing, apoptosis associated protein 3 pseudogene	pseudo	14.66
MACS_peak_1940	chr21	7336	NM_001099219	728299	KRTAP19-8	keratin associated protein 19-8	protein-coding	21.5
MACS_peak_1941	chr21	-18070	NM_001099219	728299	KRTAP19-8	keratin associated protein 19-8	protein-coding	10.3
MACS_peak_1942	chr21	172693	NM_003253	7074	TIAM1	T-cell lymphoma invasion and metastasis 1	protein-coding	12.31
MACS_peak_1943	chr21	111668	NM_003253	7074	TIAM1	T-cell lymphoma invasion and metastasis 1	protein-coding	11.01
MACS_peak_1944	chr21	-90096	NM_005806	10215	OLIG2	oligodendrocyte lineage transcription factor 2	protein-coding	11.21
MACS_peak_1945	chr21	-26028	NM_207585	3455	IFNAR2	interferon (alpha, beta and omega) receptor 2	protein-coding	18.87
MACS_peak_1946	chr21	-12062	NM_006933	6526	SLC5A3	solute carrier family 5 (sodium/myo-inositol cotransporter), member 3	protein-coding	12.96
MACS_peak_1947	chr21	-11848	NM_006933	6526	SLC5A3	solute carrier family 5 (sodium/myo-inositol cotransporter), member 3	protein-coding	18.87
MACS_peak_1948	chr21	4675	NM_001127670	3753	KCNE1	potassium voltage-gated channel, Isk-related family, member 1	protein-coding	14.84
MACS_peak_1949	chr21	-160439	NM_001754	861	RUNX1	runt-related transcription factor 1	protein-coding	15.09
MACS_peak_195	chr1	-1415175	NM_018137	55170	PRMT6	protein arginine methyltransferase 6	protein-coding	16.22
MACS_peak_1950	chr21	1152	NR_110418	101928269	LOC101928269	uncharacterized LOC101928269	ncRNA	11.94
MACS_peak_1951	chr21	63527	NM_005128	9980	DOPEY2	dopey family member 2	protein-coding	23.14
MACS_peak_1952	chr21	-62470	NM_015358	23515	MORC3	MORC family CW-type zinc finger 3	protein-coding	14.27
MACS_peak_1953	chr21	-61947	NM_015358	23515	MORC3	MORC family CW-type zinc finger 3	protein-coding	11.39
MACS_peak_1954	chr21	-50246	NM_015358	23515	MORC3	MORC family CW-type zinc finger 3	protein-coding	10.58
MACS_peak_1955	chr21	-38910	NM_009586	6493	SIM2	single-minded family bHLH transcription factor 2	protein-coding	12.04
MACS_peak_1956	chr21	130436	NM_001242784	3141	HLCS	holocarboxylase synthetase (biotin-(proprionyl-CoA-carboxylase (ATP-hydrolysing)) ligase)	protein-coding	11.32
MACS_peak_1957	chr21	37300	NM_001242784	3141	HLCS	holocarboxylase synthetase (biotin-(proprionyl-CoA-carboxylase (ATP-hydrolysing)) ligase)	protein-coding	9.53
MACS_peak_1958	chr21	180573	NM_001396	1859	DYRK1A	dual-specificity tyrosine-(Y)-phosphorylation regulated kinase 1A	protein-coding	12.58
MACS_peak_1959	chr21	184955	NM_001396	1859	DYRK1A	dual-specificity tyrosine-(Y)-phosphorylation regulated kinase 1A	protein-coding	12.86
MACS_peak_196	chr1	-54863	NR_107006	102465839	MIR7852	microRNA 7852	ncRNA	18.75
MACS_peak_1960	chr21	185280	NM_001396	1859	DYRK1A	dual-specificity tyrosine-(Y)-phosphorylation regulated kinase 1A	protein-coding	19.75
MACS_peak_1961	chr21	132636	NM_002240	3763	KCNJ6	potassium inwardly-rectifying channel, subfamily J, member 6	protein-coding	9.43
MACS_peak_1962	chr21	-25706	NM_002240	3763	KCNJ6	potassium inwardly-rectifying channel, subfamily J, member 6	protein-coding	16.22
MACS_peak_1963	chr21	-31709	NM_001243429	2078	ERG	v-ets avian erythroblastosis virus E26 oncogene homolog	protein-coding	18.26
MACS_peak_1964	chr21	-439	NM_004965	3150	HMGN1	high mobility group nucleosome binding domain 1	protein-coding	15.72
MACS_peak_1965	chr21	47406	NM_007341	6450	SH3BGR	SH3 domain binding glutamate-rich protein	protein-coding	9.91
MACS_peak_1966	chr21	48354	NM_007341	6450	SH3BGR	SH3 domain binding glutamate-rich protein	protein-coding	21.44
MACS_peak_1967	chr21	54337	NM_007341	6450	SH3BGR	SH3 domain binding glutamate-rich protein	protein-coding	28.66
MACS_peak_1968	chr21	-52223	NR_046774	100874326	DSCAM-IT1	DSCAM intronic transcript 1 (non-protein coding)	ncRNA	16.77
MACS_peak_1969	chr21	-8340	NR_024100	284835	LINC00323	long intergenic non-protein coding RNA 323	ncRNA	8.9
MACS_peak_197	chr1	110492	NM_213651	29957	SLC25A24	solute carrier family 25 (mitochondrial carrier; phosphate carrier), member 24	protein-coding	9.43
MACS_peak_1970	chr21	-2053	NM_001282920	4599	MX1	MX dynamin-like GTPase 1	protein-coding	13.98
MACS_peak_1971	chr21	-37994	NM_005656	7113	TMPRSS2	transmembrane protease, serine 2	protein-coding	24.09
MACS_peak_1972	chr21	14756	NR_024367	54090	LINC00111	long intergenic non-protein coding RNA 111	ncRNA	21.2
MACS_peak_1973	chr21	4315	NR_027243	150147	C21orf128	chromosome 21 open reading frame 128	ncRNA	12.86
MACS_peak_1974	chr21	26620	NM_003226	7033	TFF3	trefoil factor 3 (intestinal)	protein-coding	13.81
MACS_peak_1975	chr21	10983	NM_003226	7033	TFF3	trefoil factor 3 (intestinal)	protein-coding	16.23
MACS_peak_1976	chr21	31832	NM_001243467	53347	UBASH3A	ubiquitin associated and SH3 domain containing A	protein-coding	14.36
MACS_peak_1977	chr21	23347	NM_000394	1409	CRYAA	crystallin, alpha A	protein-coding	14.15
MACS_peak_1978	chr21	25920	NR_106718	102464825	MIR6070	microRNA 6070	ncRNA	11.01
MACS_peak_1979	chr21	-350	NM_015834	104	ADARB1	adenosine deaminase, RNA-specific, B1	protein-coding	12
MACS_peak_198	chr1	8380	NM_213651	29957	SLC25A24	solute carrier family 25 (mitochondrial carrier; phosphate carrier), member 24	protein-coding	13.64
MACS_peak_1980	chr21	408	NR_027674	104	ADARB1	adenosine deaminase, RNA-specific, B1	protein-coding	14.38
MACS_peak_1981	chr21	81705	NR_027674	104	ADARB1	adenosine deaminase, RNA-specific, B1	protein-coding	15.97
MACS_peak_1982	chr21	34182	NM_015227	23275	POFUT2	protein O-fucosyltransferase 2	protein-coding	12.01
MACS_peak_1983	chr21	1445	NR_103811	388830	LINC00316	long intergenic non-protein coding RNA 316	ncRNA	14.11
MACS_peak_1984	chr21	26437	NM_001205207	6573	SLC19A1	solute carrier family 19 (folate transporter), member 1	protein-coding	16.77
MACS_peak_1985	chr21	6546	NM_001142854	84221	SPATC1L	spermatogenesis and centriole associated 1-like	protein-coding	13.16
MACS_peak_1986	chr22	195678	NM_014406	150160	CCT8L2	chaperonin containing TCP1, subunit 8 (theta)-like 2	protein-coding	9.93
MACS_peak_1987	chr22	189830	NM_014406	150160	CCT8L2	chaperonin containing TCP1, subunit 8 (theta)-like 2	protein-coding	9.43
MACS_peak_1988	chr22	-2452	NM_014406	150160	CCT8L2	chaperonin containing TCP1, subunit 8 (theta)-like 2	protein-coding	14.68
MACS_peak_1989	chr22	2	NM_001696	529	ATP6V1E1	ATPase, H+ transporting, lysosomal 31kDa, V1 subunit E1	protein-coding	9.11
MACS_peak_199	chr1	-4996	NM_001142550	22911	WDR47	WD repeat domain 47	protein-coding	12.58
MACS_peak_1990	chr22	29713	NM_001136004	57553	MICAL3	microtubule associated monooxygenase, calponin and LIM domain containing 3	protein-coding	24.6
MACS_peak_1991	chr22	1258	NM_001127649	55670	PEX26	peroxisomal biogenesis factor 26	protein-coding	12.58
MACS_peak_1992	chr22	-3994	NR_024381	150185	LINC00895	long intergenic non-protein coding RNA 895	ncRNA	10.34
MACS_peak_1993	chr22	3356	NR_106874	102465490	MIR6816	microRNA 6816	ncRNA	9.42
MACS_peak_1994	chr22	-29593	NM_001242313	728229	TMEM191B	transmembrane protein 191B	protein-coding	8.16
MACS_peak_1995	chr22	-102539	NM_001256525	7625	ZNF74	zinc finger protein 74	protein-coding	9.68
MACS_peak_1996	chr22	19039	NM_001256523	7625	ZNF74	zinc finger protein 74	protein-coding	11.17
MACS_peak_1997	chr22	2806	NR_046082	7332	UBE2L3	ubiquitin-conjugating enzyme E2L 3	protein-coding	15.09
MACS_peak_1998	chr22	30360	NR_027293	96610	BMS1P20	BMS1 pseudogene 20	pseudo	10.29
MACS_peak_1999	chr22	-11129	NM_016449	51233	DRICH1	aspartate-rich 1	protein-coding	11.32
MACS_peak_2	chr1	167	NR_024540	653635	WASH7P	WAS protein family homolog 7 pseudogene	pseudo	7.77
MACS_peak_20	chr1	-204939	NM_004781	9341	VAMP3	vesicle-associated membrane protein 3	protein-coding	16.22
MACS_peak_200	chr1	-8564	NM_006513	6301	SARS	seryl-tRNA synthetase	protein-coding	8.98
MACS_peak_2000	chr22	466	NM_002415	4282	MIF	macrophage migration inhibitory factor (glycosylation-inhibiting factor)	protein-coding	13.46
MACS_peak_2001	chr22	2137	NR_029395	91353	IGLL3P	immunoglobulin lambda-like polypeptide 3, pseudogene	pseudo	13.48
MACS_peak_2002	chr22	-25415	NM_001135772	91355	LRP5L	low density lipoprotein receptor-related protein 5-like	protein-coding	8.28
MACS_peak_2003	chr22	-205	NR_033733	1416	CRYBB2P1	crystallin, beta B2 pseudogene 1	pseudo	11.29
MACS_peak_2004	chr22	32019	NR_106875	102466198	MIR6817	microRNA 6817	ncRNA	14.59
MACS_peak_2005	chr22	34353	NR_106875	102466198	MIR6817	microRNA 6817	ncRNA	13.08
MACS_peak_2006	chr22	-43797	NM_032608	84700	MYO18B	myosin XVIIIB	protein-coding	11.36
MACS_peak_2007	chr22	-29931	NM_032608	84700	MYO18B	myosin XVIIIB	protein-coding	17.87
MACS_peak_2008	chr22	115390	NR_110540	101929539	LINC01422	long intergenic non-protein coding RNA 1422	ncRNA	13.98
MACS_peak_2009	chr22	422016	NR_110540	101929539	LINC01422	long intergenic non-protein coding RNA 1422	ncRNA	16.23
MACS_peak_201	chr1	-12420	NM_001265613	343263	MYBPHL	myosin binding protein H-like	protein-coding	9.43
MACS_peak_2010	chr22	383247	NM_002430	4330	MN1	meningioma (disrupted in balanced translocation) 1	protein-coding	16.31
MACS_peak_2011	chr22	323177	NM_002430	4330	MN1	meningioma (disrupted in balanced translocation) 1	protein-coding	12.23
MACS_peak_2012	chr22	234545	NM_002430	4330	MN1	meningioma (disrupted in balanced translocation) 1	protein-coding	12.44
MACS_peak_2013	chr22	215294	NM_002430	4330	MN1	meningioma (disrupted in balanced translocation) 1	protein-coding	15.56
MACS_peak_2014	chr22	145350	NM_002430	4330	MN1	meningioma (disrupted in balanced translocation) 1	protein-coding	13.21
MACS_peak_2015	chr22	72812	NM_002430	4330	MN1	meningioma (disrupted in balanced translocation) 1	protein-coding	16.98
MACS_peak_2016	chr22	56490	NM_002430	4330	MN1	meningioma (disrupted in balanced translocation) 1	protein-coding	13.21
MACS_peak_2017	chr22	47186	NM_001039570	83999	KREMEN1	kringle containing transmembrane protein 1	protein-coding	9.26
MACS_peak_2018	chr22	-48182	NM_001267895	129080	EMID1	EMI domain containing 1	protein-coding	11.01
MACS_peak_2019	chr22	-49304	NM_182527	164633	CABP7	calcium binding protein 7	protein-coding	13.21
MACS_peak_202	chr1	-7923	NM_006621	10768	AHCYL1	adenosylhomocysteinase-like 1	protein-coding	16.49
MACS_peak_2020	chr22	-34360	NR_106876	102466742	MIR6818	microRNA 6818	ncRNA	13.81
MACS_peak_2021	chr22	65856	NM_001257135	3976	LIF	leukemia inhibitory factor	protein-coding	14.15
MACS_peak_2022	chr22	65623	NM_001257135	3976	LIF	leukemia inhibitory factor	protein-coding	12.01
MACS_peak_2023	chr22	7999	NM_031937	83874	TBC1D10A	TBC1 domain family, member 10A	protein-coding	17.15
MACS_peak_2024	chr22	-5927	NM_005877	10291	SF3A1	splicing factor 3a, subunit 1, 120kDa	protein-coding	17.15
MACS_peak_2025	chr22	1125	NM_001257382	266629	SEC14L3	SEC14-like 3 (S. cerevisiae)	protein-coding	11.01
MACS_peak_2026	chr22	4009	NR_036171	100422912	MIR3200	microRNA 3200	ncRNA	11.79
MACS_peak_2027	chr22	-16894	NM_001282741	23762	OSBP2	oxysterol binding protein 2	protein-coding	14.24
MACS_peak_2028	chr22	22359	NR_026920	150291	MORC2-AS1	MORC2 antisense RNA 1	ncRNA	15.06
MACS_peak_2029	chr22	22560	NR_026920	150291	MORC2-AS1	MORC2 antisense RNA 1	ncRNA	28.3
MACS_peak_203	chr1	24073	NM_004978	3749	KCNC4	potassium voltage-gated channel, Shaw-related subfamily, member 4	protein-coding	12.01
MACS_peak_2030	chr22	22820	NR_026920	150291	MORC2-AS1	MORC2 antisense RNA 1	ncRNA	11.32
MACS_peak_2031	chr22	570	NR_002323	55000	TUG1	taurine up-regulated 1 (non-protein coding)	ncRNA	11.39
MACS_peak_2032	chr22	17486	NM_052880	113791	PIK3IP1	phosphoinositide-3-kinase interacting protein 1	protein-coding	9.57
MACS_peak_2033	chr22	5080	NR_106959	102465666	MIR7109	microRNA 7109	ncRNA	8.88
MACS_peak_2034	chr22	-81265	NM_003405	7533	YWHAH	tyrosine 3-monooxygenase/tryptophan 5-monooxygenase activation protein, eta	protein-coding	8.71
MACS_peak_2035	chr22	24764	NM_001256314	6523	SLC5A1	solute carrier family 5 (sodium/glucose cotransporter), member 1	protein-coding	13.16
MACS_peak_2036	chr22	-8284	NR_040114	23782	AP1B1P1	adaptor-related protein complex 1, beta 1 subunit pseudogene 1	pseudo	13.08
MACS_peak_2037	chr22	8518	NM_000362	7078	TIMP3	TIMP metallopeptidase inhibitor 3	protein-coding	11.9
MACS_peak_2038	chr22	123499	NR_039921	100616295	MIR4764	microRNA 4764	ncRNA	17.97
MACS_peak_2039	chr22	-118058	NR_039921	100616295	MIR4764	microRNA 4764	ncRNA	12.58
MACS_peak_204	chr1	19495	NR_036595	440600	LOC440600	uncharacterized LOC440600	ncRNA	12.68
MACS_peak_2040	chr22	-502714	NM_133642	9215	LARGE	like-glycosyltransferase	protein-coding	14.15
MACS_peak_2041	chr22	38518	NM_006739	4174	MCM5	minichromosome maintenance complex component 5	protein-coding	16.98
MACS_peak_2042	chr22	38787	NM_006739	4174	MCM5	minichromosome maintenance complex component 5	protein-coding	11.45
MACS_peak_2043	chr22	63318	NM_006739	4174	MCM5	minichromosome maintenance complex component 5	protein-coding	13.21
MACS_peak_2044	chr22	-2551	NM_203377	4151	MB	myoglobin	protein-coding	9.43
MACS_peak_2045	chr22	-25045	NM_001082579	23543	RBFOX2	RNA binding protein, fox-1 homolog (C. elegans) 2	protein-coding	14.08
MACS_peak_2046	chr22	12213	NR_106877	102465491	MIR6819	microRNA 6819	ncRNA	14.94
MACS_peak_2047	chr22	-10629	NR_038954	100506241	LL22NC01-81G9.3	uncharacterized protein FLJ39582-like	ncRNA	15.54
MACS_peak_2048	chr22	1258	NM_001278687	6753	SSTR3	somatostatin receptor 3	protein-coding	11.32
MACS_peak_2049	chr22	-24473	NR_110512	114794	ELFN2	extracellular leucine-rich repeat and fibronectin type III domain containing 2	protein-coding	11.79
MACS_peak_205	chr1	29790	NM_004974	3737	KCNA2	potassium voltage-gated channel, shaker-related subfamily, member 2	protein-coding	36.82
MACS_peak_2050	chr22	-1387	NM_001894	1454	CSNK1E	casein kinase 1, epsilon	protein-coding	9.23
MACS_peak_2051	chr22	335	NM_006386	10521	DDX17	DEAD (Asp-Glu-Ala-Asp) box helicase 17	protein-coding	8.25
MACS_peak_2052	chr22	-6307	NM_004711	9145	SYNGR1	synaptogyrin 1	protein-coding	10.25
MACS_peak_2053	chr22	-11201	NM_001003406	8911	CACNA1I	calcium channel, voltage-dependent, T type, alpha 1I subunit	protein-coding	11.67
MACS_peak_2054	chr22	-6864	NM_020831	57591	MKL1	megakaryoblastic leukemia (translocation) 1	protein-coding	9.43
MACS_peak_2055	chr22	26323	NR_110514	101927279	EP300-AS1	EP300 antisense RNA 1	ncRNA	18.93
MACS_peak_2056	chr22	26144	NR_110514	101927279	EP300-AS1	EP300 antisense RNA 1	ncRNA	13.52
MACS_peak_2057	chr22	-4742	NM_001282884	171568	POLR3H	polymerase (RNA) III (DNA directed) polypeptide H (22.9kD)	protein-coding	15.36
MACS_peak_2058	chr22	566	NM_001003796	4809	NHP2L1	NHP2 non-histone chromosome protein 2-like 1 (S. cerevisiae)	protein-coding	12.13
MACS_peak_2059	chr22	-38628	NM_024821	79879	CCDC134	coiled-coil domain containing 134	protein-coding	15.56
MACS_peak_206	chr1	-25659	NM_001007794	10390	CEPT1	choline/ethanolamine phosphotransferase 1	protein-coding	13.52
MACS_peak_2060	chr22	-4858	NM_019106	55964	2016-09-03	septin 3	protein-coding	13.16
MACS_peak_2061	chr22	2007	NM_000262	4668	NAGA	N-acetylgalactosaminidase, alpha-	protein-coding	20.71
MACS_peak_2062	chr22	1777	NM_000262	4668	NAGA	N-acetylgalactosaminidase, alpha-	protein-coding	20.96
MACS_peak_2063	chr22	-35101	NM_001142293	26286	ARFGAP3	ADP-ribosylation factor GTPase activating protein 3	protein-coding	17.85
MACS_peak_2064	chr22	-65998	NM_015140	23170	TTLL12	tubulin tyrosine ligase-like family, member 12	protein-coding	18.08
MACS_peak_2065	chr22	13737	NM_022141	64098	PARVG	parvin, gamma	protein-coding	10.74
MACS_peak_2066	chr22	-29528	NR_028410	388910	LINC00207	long intergenic non-protein coding RNA 207	ncRNA	12.25
MACS_peak_2067	chr22	-11304	NR_044991	414351	LINC00229	long intergenic non-protein coding RNA 229	ncRNA	18.93
MACS_peak_2068	chr22	41334	NM_017911	55007	FAM118A	family with sequence similarity 118, member A	protein-coding	22.73
MACS_peak_2069	chr22	36270	NR_104240	55687	TRMU	tRNA 5-methylaminomethyl-2-thiouridylate methyltransferase	protein-coding	18.87
MACS_peak_207	chr1	34260	NM_001270945	643355	LOC643355	uncharacterized LOC643355	protein-coding	15.3
MACS_peak_2070	chr22	36464	NR_104240	55687	TRMU	tRNA 5-methylaminomethyl-2-thiouridylate methyltransferase	protein-coding	16.22
MACS_peak_2071	chr22	-29658	NM_014246	9620	CELSR1	cadherin, EGF LAG seven-pass G-type receptor 1	protein-coding	12.26
MACS_peak_2072	chr22	-30543	NM_014246	9620	CELSR1	cadherin, EGF LAG seven-pass G-type receptor 1	protein-coding	13.32
MACS_peak_2073	chr22	16306	NM_015124	23151	GRAMD4	GRAM domain containing 4	protein-coding	15.3
MACS_peak_2074	chr22	184351	NR_109967	101927722	LOC101927722	uncharacterized LOC101927722	ncRNA	18.93
MACS_peak_2075	chr22	143990	NR_109967	101927722	LOC101927722	uncharacterized LOC101927722	ncRNA	64.45
MACS_peak_2076	chr22	171978	NR_122046	284930	LOC284930	uncharacterized LOC284930	ncRNA	18.93
MACS_peak_2077	chr22	12701	NR_110522	348645	C22orf34	chromosome 22 open reading frame 34	protein-coding	13.52
MACS_peak_2078	chr22	12420	NR_110522	348645	C22orf34	chromosome 22 open reading frame 34	protein-coding	18.93
MACS_peak_2079	chr22	864	NM_012401	23654	PLXNB2	plexin B2	protein-coding	18.87
MACS_peak_208	chr1	-184602	NM_018704	55917	CTTNBP2NL	CTTNBP2 N-terminal like	protein-coding	16.22
MACS_peak_2080	chr22	-404	NM_012324	23542	MAPK8IP2	mitogen-activated protein kinase 8 interacting protein 2	protein-coding	13.42
MACS_peak_2081	chr3	47300	NR_024022	6419	SETMAR	SET domain and mariner transposase fusion gene	protein-coding	21.23
MACS_peak_2082	chr3	-165859	NR_110131	101927394	LOC101927394	uncharacterized LOC101927394	ncRNA	26.95
MACS_peak_2083	chr3	9041	NM_003656	8536	CAMK1	calcium/calmodulin-dependent protein kinase I	protein-coding	7.81
MACS_peak_2084	chr3	-5559	NR_046734	100874032	PRRT3-AS1	PRRT3 antisense RNA 1	ncRNA	17.61
MACS_peak_2085	chr3	-35470	NM_001136026	6396	SEC13	SEC13 homolog (S. cerevisiae)	protein-coding	15.01
MACS_peak_2086	chr3	45268	NM_001001331	491	ATP2B2	ATPase, Ca++ transporting, plasma membrane 2	protein-coding	18.36
MACS_peak_2087	chr3	57350	NM_014229	6538	SLC6A11	solute carrier family 6 (neurotransmitter transporter), member 11	protein-coding	56.6
MACS_peak_2088	chr3	-3663	NM_022497	64432	MRPS25	mitochondrial ribosomal protein S25	protein-coding	8.78
MACS_peak_2089	chr3	45034	NR_027927	344875	COL6A4P1	collagen, type VI, alpha 4 pseudogene 1	pseudo	56.86
MACS_peak_209	chr1	28169	NR_103746	100996702	LINC01356	long intergenic non-protein coding RNA 1356	ncRNA	15.09
MACS_peak_2090	chr3	17883	NM_001195099	23243	ANKRD28	ankyrin repeat domain 28	protein-coding	16.77
MACS_peak_2091	chr3	-35007	NM_001199257	151648	SGOL1	shugoshin-like 1 (S. pombe)	protein-coding	13.48
MACS_peak_2092	chr3	-236857	NM_001290216	5915	RARB	retinoic acid receptor, beta	protein-coding	14.72
MACS_peak_2093	chr3	-78936	NM_001258379	9497	SLC4A7	solute carrier family 4, sodium bicarbonate cotransporter, member 7	protein-coding	15.72
MACS_peak_2094	chr3	-233287	NM_001278182	8320	EOMES	eomesodermin	protein-coding	18.93
MACS_peak_2095	chr3	135527	NM_001177712	27303	RBMS3	RNA binding motif, single stranded interacting protein 3	protein-coding	18.93
MACS_peak_2096	chr3	-312185	NR_046556	100873977	RBMS3-AS1	RBMS3 antisense RNA 1	ncRNA	14.6
MACS_peak_2097	chr3	-206573	NM_003242	7048	TGFBR2	transforming growth factor, beta receptor II (70/80kDa)	protein-coding	16.22
MACS_peak_2098	chr3	10219	NM_016141	51143	DYNC1LI1	dynein, cytoplasmic 1, light intermediate chain 1	protein-coding	7.88
MACS_peak_2099	chr3	219441	NM_001162429	10015	PDCD6IP	programmed cell death 6 interacting protein	protein-coding	11.44
MACS_peak_21	chr1	32219	NM_001042682	473	RERE	arginine-glutamic acid dipeptide (RE) repeats	protein-coding	15.09
MACS_peak_210	chr1	37081	NR_038846	643441	LOC643441	uncharacterized LOC643441	ncRNA	22.64
MACS_peak_2100	chr3	70549	NM_014831	9881	TRANK1	tetratricopeptide repeat and ankyrin repeat containing 1	protein-coding	11.32
MACS_peak_2101	chr3	120693	NR_110531	101928153	ITGA9-AS1	ITGA9 antisense RNA 1	ncRNA	16.22
MACS_peak_2102	chr3	-11986	NM_001293307	6336	SCN10A	sodium channel, voltage-gated, type X, alpha subunit	protein-coding	35.15
MACS_peak_2103	chr3	26731	NM_014139	11280	SCN11A	sodium channel, voltage-gated, type XI, alpha subunit	protein-coding	19.6
MACS_peak_2104	chr3	-30273	NM_005875	10289	EIF1B	eukaryotic translation initiation factor 1B	protein-coding	16.22
MACS_peak_2105	chr3	9044	NM_001034996	9045	RPL14	ribosomal protein L14	protein-coding	5.9
MACS_peak_2106	chr3	-2112	NR_026746	285267	ZNF619	zinc finger protein 619	protein-coding	16.51
MACS_peak_2107	chr3	315307	NM_001098414	285268	ZNF621	zinc finger protein 621	protein-coding	16.22
MACS_peak_2108	chr3	315504	NM_001098414	285268	ZNF621	zinc finger protein 621	protein-coding	18.93
MACS_peak_2109	chr3	-49799	NM_001098210	1499	CTNNB1	catenin (cadherin-associated protein), beta 1, 88kDa	protein-coding	12.01
MACS_peak_211	chr1	171612	NM_006608	10745	PHTF1	putative homeodomain transcription factor 1	protein-coding	15.44
MACS_peak_2110	chr3	359872	NM_017886	54986	ULK4	unc-51 like kinase 4	protein-coding	24.33
MACS_peak_2111	chr3	15249	NM_014965	22906	TRAK1	trafficking protein, kinesin binding 1	protein-coding	9.43
MACS_peak_2112	chr3	105782	NM_016006	51099	ABHD5	abhydrolase domain containing 5	protein-coding	17.15
MACS_peak_2113	chr3	49473	NM_015340	23395	LARS2	leucyl-tRNA synthetase 2, mitochondrial	protein-coding	18.87
MACS_peak_2114	chr3	-14882	NM_002343	4057	LTF	lactotransferrin	protein-coding	13.21
MACS_peak_2115	chr3	2321	NM_001190707	259173	ALS2CL	ALS2 C-terminal like	protein-coding	13.48
MACS_peak_2116	chr3	-4440	NM_144716	151903	CCDC12	coiled-coil domain containing 12	protein-coding	12.58
MACS_peak_2117	chr3	30187	NR_031595	100302232	MIR1226	microRNA 1226	ncRNA	15.08
MACS_peak_2118	chr3	-8843	NM_001272083	51246	SHISA5	shisa family member 5	protein-coding	14.15
MACS_peak_2119	chr3	5840	NR_106882	102465495	MIR6824	microRNA 6824	ncRNA	16.22
MACS_peak_212	chr1	3538	NM_001286352	56944	OLFML3	olfactomedin-like 3	protein-coding	11.9
MACS_peak_2120	chr3	1029	NM_001407	1951	CELSR3	cadherin, EGF LAG seven-pass G-type receptor 3	protein-coding	37.74
MACS_peak_2121	chr3	-571	NM_002292	3913	LAMB2	laminin, beta 2 (laminin S)	protein-coding	12.58
MACS_peak_2122	chr3	-529	NM_032316	84276	NICN1	nicolin 1	protein-coding	11.79
MACS_peak_2123	chr3	9621	NR_038866	100132677	BSN-AS2	BSN antisense RNA 2 (head to head)	ncRNA	12.31
MACS_peak_2124	chr3	-69497	NM_005778	10181	RBM5	RNA binding motif protein 5	protein-coding	13.48
MACS_peak_2125	chr3	59145	NR_111913	11068	CYB561D2	cytochrome b561 family, member D2	protein-coding	18.93
MACS_peak_2126	chr3	61280	NM_015106	23132	RAD54L2	RAD54-like 2 (S. cerevisiae)	protein-coding	17.35
MACS_peak_2127	chr3	13156	NM_001143833	440956	IQCF6	IQ motif containing F6	protein-coding	18.93
MACS_peak_2128	chr3	-373	NM_020163	56920	SEMA3G	sema domain, immunoglobulin domain (Ig), short basic domain, secreted, (semaphorin) 3G	protein-coding	19.6
MACS_peak_2129	chr3	-7056	NM_015136	23166	STAB1	stabilin 1	protein-coding	18.93
MACS_peak_213	chr1	50031	NM_001286352	56944	OLFML3	olfactomedin-like 3	protein-coding	12.04
MACS_peak_2130	chr3	-52305	NM_018398	55799	CACNA2D3	calcium channel, voltage-dependent, alpha 2/delta subunit 3	protein-coding	11.32
MACS_peak_2131	chr3	28327	NM_018398	55799	CACNA2D3	calcium channel, voltage-dependent, alpha 2/delta subunit 3	protein-coding	11.5
MACS_peak_2132	chr3	102519	NR_046666	100874237	CACNA2D3-AS1	CACNA2D3 antisense RNA 1	ncRNA	13.52
MACS_peak_2133	chr3	82794	NR_046666	100874237	CACNA2D3-AS1	CACNA2D3 antisense RNA 1	ncRNA	18.93
MACS_peak_2134	chr3	43122	NM_015224	23272	FAM208A	family with sequence similarity 208, member A	protein-coding	23.26
MACS_peak_2135	chr3	16408	NM_001289698	50650	ARHGEF3	Rho guanine nucleotide exchange factor (GEF) 3	protein-coding	15.44
MACS_peak_2136	chr3	-24571	NM_181727	353324	SPATA12	spermatogenesis associated 12	protein-coding	17.38
MACS_peak_2137	chr3	-16637	NR_049755	11102	RPP14	ribonuclease P/MRP 14kDa subunit	protein-coding	13.48
MACS_peak_2138	chr3	345059	NM_002012	2272	FHIT	fragile histidine triad	protein-coding	18.93
MACS_peak_2139	chr3	-47256	NM_001166243	2272	FHIT	fragile histidine triad	protein-coding	10.29
MACS_peak_214	chr1	-59522	NM_001270805	148281	SYT6	synaptotagmin VI	protein-coding	15.56
MACS_peak_2140	chr3	-104691	NM_001166243	2272	FHIT	fragile histidine triad	protein-coding	13.52
MACS_peak_2141	chr3	-474265	NR_046575	100873983	MAGI1-AS1	MAGI1 antisense RNA 1	ncRNA	18.21
MACS_peak_2142	chr3	-136921	NM_015541	26018	LRIG1	leucine-rich repeats and immunoglobulin-like domains 1	protein-coding	22.93
MACS_peak_2143	chr3	-16430	NM_198271	56203	LMOD3	leiomodin 3 (fetal)	protein-coding	16.17
MACS_peak_2144	chr3	211764	NR_110000	101927152	LINC01212	long intergenic non-protein coding RNA 1212	ncRNA	27.04
MACS_peak_2145	chr3	7751	NR_104116	285286	LINC00877	long intergenic non-protein coding RNA 877	ncRNA	15.54
MACS_peak_2146	chr3	118771	NM_012234	23429	RYBP	RING1 and YY1 binding protein	protein-coding	16.22
MACS_peak_2147	chr3	68112	NM_012234	23429	RYBP	RING1 and YY1 binding protein	protein-coding	17.96
MACS_peak_2148	chr3	67539	NM_012234	23429	RYBP	RING1 and YY1 binding protein	protein-coding	16.51
MACS_peak_2149	chr3	67281	NM_012234	23429	RYBP	RING1 and YY1 binding protein	protein-coding	25.16
MACS_peak_215	chr1	12962	NM_005872	10286	BCAS2	breast carcinoma amplified sequence 2	protein-coding	14.51
MACS_peak_2150	chr3	22344	NM_001080393	727936	GXYLT2	glucoside xylosyltransferase 2	protein-coding	13.72
MACS_peak_2151	chr3	32146	NM_174907	151987	PPP4R2	protein phosphatase 4, regulatory subunit 2	protein-coding	13.52
MACS_peak_2152	chr3	-125017	NM_015009	23024	PDZRN3	PDZ domain containing ring finger 3	protein-coding	13.98
MACS_peak_2153	chr3	417882	NM_020872	5067	CNTN3	contactin 3 (plasmacytoma associated)	protein-coding	18.93
MACS_peak_2154	chr3	-5569	NR_037925	647476	FLJ20518	FSHD region gene 2 family, member C pseudogene	pseudo	9.43
MACS_peak_2155	chr3	7354	NM_016206	389136	VGLL3	vestigial-like family member 3	protein-coding	21.63
MACS_peak_2156	chr3	-244690	NM_001850	1295	COL8A1	collagen, type VIII, alpha 1	protein-coding	13.52
MACS_peak_2157	chr3	40075	NM_015429	25890	ABI3BP	ABI family, member 3 (NESH) binding protein	protein-coding	18.93
MACS_peak_2158	chr3	55589	NM_001077203	57337	SENP7	SUMO1/sentrin specific peptidase 7	protein-coding	16.22
MACS_peak_2159	chr3	2645	NM_020357	57092	PCNP	PEST proteolytic signal containing nuclear protein	protein-coding	13.48
MACS_peak_216	chr1	-7528	NM_001256404	163259	DENND2C	DENN/MADD domain containing 2C	protein-coding	16.59
MACS_peak_2160	chr3	-218244	NR_030330	693127	MIR548A3	microRNA 548a-3	ncRNA	16.22
MACS_peak_2161	chr3	530466	NR_028303	100302640	LINC00882	long intergenic non-protein coding RNA 882	ncRNA	18.93
MACS_peak_2162	chr3	-10155	NM_198793	961	CD47	CD47 molecule	protein-coding	14.9
MACS_peak_2163	chr3	-7283	NM_144718	152185	SPICE1	spindle and centriole associated protein 1	protein-coding	18.93
MACS_peak_2164	chr3	72053	NM_001164343	26137	ZBTB20	zinc finger and BTB domain containing 20	protein-coding	16.22
MACS_peak_2165	chr3	748874	NR_121607	100506724	LINC00901	long intergenic non-protein coding RNA 901	ncRNA	15.94
MACS_peak_2166	chr3	-523359	NR_046230	100506765	IGSF11-AS1	IGSF11 antisense RNA 1	ncRNA	15.32
MACS_peak_2167	chr3	14060	NR_024265	56983	POGLUT1	protein O-glucosyltransferase 1	protein-coding	13.52
MACS_peak_2168	chr3	8385	NM_001146105	83666	PARP9	poly (ADP-ribose) polymerase family, member 9	protein-coding	16.51
MACS_peak_2169	chr3	-48593	NM_022776	114885	OSBPL11	oxysterol binding protein-like 11	protein-coding	14.36
MACS_peak_217	chr1	15980	NM_001232	845	CASQ2	calsequestrin 2 (cardiac muscle)	protein-coding	17.76
MACS_peak_2170	chr3	-37677	NM_032242	5361	PLXNA1	plexin A1	protein-coding	11.79
MACS_peak_2171	chr3	16302	NM_007283	11343	MGLL	monoglyceride lipase	protein-coding	16.64
MACS_peak_2172	chr3	-9242	NM_020701	57461	ISY1	ISY1 splicing factor homolog (S. cerevisiae)	protein-coding	14.15
MACS_peak_2173	chr3	-21915	NM_016128	22820	COPG1	coatomer protein complex, subunit gamma 1	protein-coding	12.95
MACS_peak_2174	chr3	4733	NM_001102608	131873	COL6A6	collagen, type VI, alpha 6	protein-coding	14.15
MACS_peak_2175	chr3	-8772	NM_153240	27031	NPHP3	nephronophthisis 3 (adolescent)	protein-coding	18.93
MACS_peak_2176	chr3	27820	NM_001005861	6259	RYK	receptor-like tyrosine kinase	protein-coding	13.52
MACS_peak_2177	chr3	64287	NM_178554	339855	KY	kyphoscoliosis peptidase	protein-coding	13.48
MACS_peak_2178	chr3	357400	NM_004441	2047	EPHB1	EPH receptor B1	protein-coding	18.93
MACS_peak_2179	chr3	52916	NM_001145417	55167	MSL2	male-specific lethal 2 homolog (Drosophila)	protein-coding	20.4
MACS_peak_218	chr1	-22388	NM_005599	4808	NHLH2	nescient helix loop helix 2	protein-coding	9.43
MACS_peak_2180	chr3	-64645	NM_022131	64084	CLSTN2	calsyntenin 2	protein-coding	16.22
MACS_peak_2181	chr3	-34149	NM_006506	5922	RASA2	RAS p21 protein activator 2	protein-coding	11.79
MACS_peak_2182	chr3	-15122	NM_006286	7029	TFDP2	transcription factor Dp-2 (E2F dimerization partner 2)	protein-coding	28.53
MACS_peak_2183	chr3	-53410	NM_004267	9435	CHST2	carbohydrate (N-acetylglucosamine-6-O) sulfotransferase 2	protein-coding	14.68
MACS_peak_2184	chr3	96909	NM_004267	9435	CHST2	carbohydrate (N-acetylglucosamine-6-O) sulfotransferase 2	protein-coding	14.05
MACS_peak_2185	chr3	-102806	NM_020353	57088	PLSCR4	phospholipid scramblase 4	protein-coding	16.17
MACS_peak_2186	chr3	-231967	NM_002563	5028	P2RY1	purinergic receptor P2Y, G-protein coupled, 1	protein-coding	16.22
MACS_peak_2187	chr3	78348	NM_001114397	170506	DHX36	DEAH (Asp-Glu-Ala-His) box polypeptide 36	protein-coding	10.81
MACS_peak_2188	chr3	6747	NR_104132	730109	LINC01100	long intergenic non-protein coding RNA 1100	ncRNA	10.48
MACS_peak_2189	chr3	593839	NR_033945	647107	LINC01192	long intergenic non-protein coding RNA 1192	ncRNA	20.58
MACS_peak_219	chr1	-38272	NM_018420	55356	SLC22A15	solute carrier family 22, member 15	protein-coding	17.38
MACS_peak_2190	chr3	-469841	NR_033945	647107	LINC01192	long intergenic non-protein coding RNA 1192	ncRNA	16.51
MACS_peak_2191	chr3	291987	NR_125764	103695433	LINC01322	long intergenic non-protein coding RNA 1322	ncRNA	27.04
MACS_peak_2192	chr3	191	NM_014498	27333	GOLIM4	golgi integral membrane protein 4	protein-coding	12.58
MACS_peak_2193	chr3	217141	NM_001205194	2122	MECOM	MDS1 and EVI1 complex locus	protein-coding	19.11
MACS_peak_2194	chr3	191319	NM_001205194	2122	MECOM	MDS1 and EVI1 complex locus	protein-coding	13.52
MACS_peak_2195	chr3	-99073	NR_110826	102724550	LOC102724550	uncharacterized LOC102724550	ncRNA	16.22
MACS_peak_2196	chr3	-21801	NM_001256754	51555	PEX5L	peroxisomal biogenesis factor 5-like	protein-coding	18.87
MACS_peak_2197	chr3	10433	NM_018358	55324	ABCF3	ATP-binding cassette, sub-family F (GCN20), member 3	protein-coding	10.29
MACS_peak_2198	chr3	18390	NR_110043	101928992	LOC101928992	uncharacterized LOC101928992	ncRNA	16.22
MACS_peak_2199	chr3	540	NM_001048	6750	SST	somatostatin	protein-coding	24.33
MACS_peak_22	chr1	2610	NR_106786	102465436	MIR6728	microRNA 6728	ncRNA	22.81
MACS_peak_220	chr1	1105	NM_001013643	388667	C1orf137	chromosome 1 open reading frame 137	protein-coding	11.69
MACS_peak_2200	chr3	-31516	NM_198485	285386	TPRG1	tumor protein p63 regulated 1	protein-coding	18.93
MACS_peak_2201	chr3	-7612	NR_024480	100131551	LINC00887	long intergenic non-protein coding RNA 887	ncRNA	14.68
MACS_peak_2202	chr3	36546	NM_004532	4585	MUC4	mucin 4, cell surface associated	protein-coding	14.15
MACS_peak_2203	chr3	36373	NM_004532	4585	MUC4	mucin 4, cell surface associated	protein-coding	14.68
MACS_peak_2204	chr3	34392	NM_004532	4585	MUC4	mucin 4, cell surface associated	protein-coding	16.17
MACS_peak_2205	chr3	3891	NM_000996	6165	RPL35A	ribosomal protein L35a	protein-coding	16.06
MACS_peak_2206	chr3	24100	NR_046669	100873947	LMLN-AS1	LMLN antisense RNA 1	ncRNA	13.52
MACS_peak_2207	chr3	20703	NM_001145248	728262	FAM157A	family with sequence similarity 157, member A	protein-coding	22.2
MACS_peak_2208	chr3	21368	NM_001145248	728262	FAM157A	family with sequence similarity 157, member A	protein-coding	36.88
MACS_peak_2209	chr3	22100	NM_001145248	728262	FAM157A	family with sequence similarity 157, member A	protein-coding	11.52
MACS_peak_221	chr1	-42119	NM_020440	5738	PTGFRN	prostaglandin F2 receptor inhibitor	protein-coding	9.43
MACS_peak_2210	chr4	-43037	NM_001286054	152687	ZNF595	zinc finger protein 595	protein-coding	20.33
MACS_peak_2211	chr4	-2393	NM_001286054	152687	ZNF595	zinc finger protein 595	protein-coding	9.81
MACS_peak_2212	chr4	56178	NR_110293	54872	PIGG	phosphatidylinositol glycan anchor biosynthesis, class G	protein-coding	4.66
MACS_peak_2213	chr4	-4182	NM_001290079	54729	NKX1-1	NK1 homeobox 1	protein-coding	48.03
MACS_peak_2214	chr4	63755	NM_181808	353497	POLN	polymerase (DNA directed) nu	protein-coding	16.06
MACS_peak_2215	chr4	40518	NM_001172660	57732	ZFYVE28	zinc finger, FYVE domain containing 28	protein-coding	13.74
MACS_peak_2216	chr4	-9390	NM_002337	4043	LRPAP1	low density lipoprotein receptor-related protein associated protein 1	protein-coding	12.75
MACS_peak_2217	chr4	-10363	NM_002337	4043	LRPAP1	low density lipoprotein receptor-related protein associated protein 1	protein-coding	13.1
MACS_peak_2218	chr4	1694	NR_040045	285492	LINC00955	long intergenic non-protein coding RNA 955	ncRNA	14.94
MACS_peak_2219	chr4	3542	NR_040045	285492	LINC00955	long intergenic non-protein coding RNA 955	ncRNA	19.4
MACS_peak_222	chr1	-57039	NM_001253850	79679	VTCN1	V-set domain containing T cell activation inhibitor 1	protein-coding	12.04
MACS_peak_2220	chr4	33084	NR_024253	348926	FAM86EP	family with sequence similarity 86, member A pseudogene	pseudo	18.93
MACS_peak_2221	chr4	-67784	NR_039608	100616201	MIR378D1	microRNA 378d-1	ncRNA	24.33
MACS_peak_2222	chr4	8901	NM_001206995	5522	PPP2R2C	protein phosphatase 2, regulatory subunit B, gamma	protein-coding	16.51
MACS_peak_2223	chr4	-19209	NM_001100590	9778	KIAA0232	KIAA0232	protein-coding	19.6
MACS_peak_2224	chr4	-17157	NM_001100590	9778	KIAA0232	KIAA0232	protein-coding	14.15
MACS_peak_2225	chr4	53039	NR_039961	100616471	MIR4798	microRNA 4798	ncRNA	11.65
MACS_peak_2226	chr4	-140034	NR_026892	84740	AFAP1-AS1	AFAP1 antisense RNA 1	ncRNA	16.22
MACS_peak_2227	chr4	-139570	NR_026892	84740	AFAP1-AS1	AFAP1 antisense RNA 1	ncRNA	11.32
MACS_peak_2228	chr4	-58448	NR_026892	84740	AFAP1-AS1	AFAP1 antisense RNA 1	ncRNA	17.57
MACS_peak_2229	chr4	75878	NM_198595	60312	AFAP1	actin filament associated protein 1	protein-coding	10.22
MACS_peak_223	chr1	-3642	NM_006699	10905	MAN1A2	mannosidase, alpha, class 1A, member 2	protein-coding	12.46
MACS_peak_2230	chr4	928	NM_001256852	100287144	USP17L10	ubiquitin specific peptidase 17-like family member 10	protein-coding	14.64
MACS_peak_2231	chr4	-2156	NM_001242326	728373	USP17L25	ubiquitin specific peptidase 17-like family member 25	protein-coding	13.21
MACS_peak_2232	chr4	-15668	NM_005112	9948	WDR1	WD repeat domain 1	protein-coding	13.48
MACS_peak_2233	chr4	-4288	NM_052964	116449	CLNK	cytokine-dependent hematopoietic cell linker	protein-coding	14.7
MACS_peak_2234	chr4	-212621	NM_052964	116449	CLNK	cytokine-dependent hematopoietic cell linker	protein-coding	47.17
MACS_peak_2235	chr4	6168	NM_001135171	114905	C1QTNF7	C1q and tumor necrosis factor related protein 7	protein-coding	13.48
MACS_peak_2236	chr4	83342	NR_027696	202020	TAPT1-AS1	TAPT1 antisense RNA 1 (head to head)	ncRNA	13.48
MACS_peak_2237	chr4	-80776	NR_049865	100847063	MIR548AX	microRNA 548ax	ncRNA	16.17
MACS_peak_2238	chr4	-681150	NM_001166139	254251	LCORL	ligand dependent nuclear receptor corepressor-like	protein-coding	18.93
MACS_peak_2239	chr4	-1067787	NM_001166139	254251	LCORL	ligand dependent nuclear receptor corepressor-like	protein-coding	16.22
MACS_peak_224	chr1	-71921	NM_016527	51179	HAO2	hydroxyacid oxidase 2 (long chain)	protein-coding	10.29
MACS_peak_2240	chr4	16061	NR_030299	693158	MIR573	microRNA 573	ncRNA	16.17
MACS_peak_2241	chr4	-110051	NM_203283	3516	RBPJ	recombination signal binding protein for immunoglobulin kappa J region	protein-coding	18.93
MACS_peak_2242	chr4	937439	NR_036237	100422937	MIR4275	microRNA 4275	ncRNA	13.52
MACS_peak_2243	chr4	16964	NR_110951	101928776	LINC01258	long intergenic non-protein coding RNA 1258	ncRNA	16.22
MACS_peak_2244	chr4	76394	NM_024943	80008	TMEM156	transmembrane protein 156	protein-coding	21.63
MACS_peak_2245	chr4	-25666	NR_027277	344967	LOC344967	acyl-CoA thioesterase 7 pseudogene	pseudo	13.52
MACS_peak_2246	chr4	-12020	NR_121641	101060498	LOC101060498	uncharacterized LOC101060498	ncRNA	16.22
MACS_peak_2247	chr4	1679	NR_104143	101927074	LINC00682	long intergenic non-protein coding RNA 682	ncRNA	15.51
MACS_peak_2248	chr4	-48835	NM_001080505	152573	SHISA3	shisa family member 3	protein-coding	10.02
MACS_peak_2249	chr4	105089	NM_001286791	80157	CWH43	cell wall biogenesis 43 C-terminal homolog (S. cerevisiae)	protein-coding	5.01
MACS_peak_225	chr1	-53675	NM_016527	51179	HAO2	hydroxyacid oxidase 2 (long chain)	protein-coding	9.53
MACS_peak_2250	chr4	110175	NM_001286791	80157	CWH43	cell wall biogenesis 43 C-terminal homolog (S. cerevisiae)	protein-coding	5.67
MACS_peak_2251	chr4	115600	NM_001286791	80157	CWH43	cell wall biogenesis 43 C-terminal homolog (S. cerevisiae)	protein-coding	4.51
MACS_peak_2252	chr4	116837	NM_001286791	80157	CWH43	cell wall biogenesis 43 C-terminal homolog (S. cerevisiae)	protein-coding	5.13
MACS_peak_2253	chr4	122486	NM_001286791	80157	CWH43	cell wall biogenesis 43 C-terminal homolog (S. cerevisiae)	protein-coding	6.15
MACS_peak_2254	chr4	125981	NM_001286791	80157	CWH43	cell wall biogenesis 43 C-terminal homolog (S. cerevisiae)	protein-coding	6.4
MACS_peak_2255	chr4	130553	NM_001286791	80157	CWH43	cell wall biogenesis 43 C-terminal homolog (S. cerevisiae)	protein-coding	6.47
MACS_peak_2256	chr4	132988	NM_001286791	80157	CWH43	cell wall biogenesis 43 C-terminal homolog (S. cerevisiae)	protein-coding	4.14
MACS_peak_2257	chr4	150671	NM_001286791	80157	CWH43	cell wall biogenesis 43 C-terminal homolog (S. cerevisiae)	protein-coding	6.23
MACS_peak_2258	chr4	158872	NM_001286791	80157	CWH43	cell wall biogenesis 43 C-terminal homolog (S. cerevisiae)	protein-coding	5.36
MACS_peak_2259	chr4	160982	NM_001286791	80157	CWH43	cell wall biogenesis 43 C-terminal homolog (S. cerevisiae)	protein-coding	6.69
MACS_peak_226	chr1	10105	NM_024408	4853	NOTCH2	notch 2	protein-coding	8.94
MACS_peak_2260	chr4	162720	NM_001286791	80157	CWH43	cell wall biogenesis 43 C-terminal homolog (S. cerevisiae)	protein-coding	4.73
MACS_peak_2261	chr4	287995	NM_001286791	80157	CWH43	cell wall biogenesis 43 C-terminal homolog (S. cerevisiae)	protein-coding	11.02
MACS_peak_2262	chr4	294047	NM_001286791	80157	CWH43	cell wall biogenesis 43 C-terminal homolog (S. cerevisiae)	protein-coding	5.29
MACS_peak_2263	chr4	310160	NM_001286791	80157	CWH43	cell wall biogenesis 43 C-terminal homolog (S. cerevisiae)	protein-coding	6.68
MACS_peak_2264	chr4	312792	NM_001286791	80157	CWH43	cell wall biogenesis 43 C-terminal homolog (S. cerevisiae)	protein-coding	4.41
MACS_peak_2265	chr4	318765	NM_001286791	80157	CWH43	cell wall biogenesis 43 C-terminal homolog (S. cerevisiae)	protein-coding	4.74
MACS_peak_2266	chr4	325434	NM_001286791	80157	CWH43	cell wall biogenesis 43 C-terminal homolog (S. cerevisiae)	protein-coding	4.33
MACS_peak_2267	chr4	330186	NM_001286791	80157	CWH43	cell wall biogenesis 43 C-terminal homolog (S. cerevisiae)	protein-coding	4.42
MACS_peak_2268	chr4	331378	NM_001286791	80157	CWH43	cell wall biogenesis 43 C-terminal homolog (S. cerevisiae)	protein-coding	5.04
MACS_peak_2269	chr4	335627	NM_001286791	80157	CWH43	cell wall biogenesis 43 C-terminal homolog (S. cerevisiae)	protein-coding	4.12
MACS_peak_227	chr1	-15714	NM_001200001	4853	NOTCH2	notch 2	protein-coding	9.43
MACS_peak_2270	chr4	336322	NM_001286791	80157	CWH43	cell wall biogenesis 43 C-terminal homolog (S. cerevisiae)	protein-coding	4.42
MACS_peak_2271	chr4	342974	NM_001286791	80157	CWH43	cell wall biogenesis 43 C-terminal homolog (S. cerevisiae)	protein-coding	4.17
MACS_peak_2272	chr4	344841	NM_001286791	80157	CWH43	cell wall biogenesis 43 C-terminal homolog (S. cerevisiae)	protein-coding	3.91
MACS_peak_2273	chr4	348859	NM_001286791	80157	CWH43	cell wall biogenesis 43 C-terminal homolog (S. cerevisiae)	protein-coding	13.64
MACS_peak_2274	chr4	526712	NM_001286791	80157	CWH43	cell wall biogenesis 43 C-terminal homolog (S. cerevisiae)	protein-coding	5.88
MACS_peak_2275	chr4	533866	NM_001286791	80157	CWH43	cell wall biogenesis 43 C-terminal homolog (S. cerevisiae)	protein-coding	8.58
MACS_peak_2276	chr4	645069	NM_001286791	80157	CWH43	cell wall biogenesis 43 C-terminal homolog (S. cerevisiae)	protein-coding	7.67
MACS_peak_2277	chr4	645934	NM_001286791	80157	CWH43	cell wall biogenesis 43 C-terminal homolog (S. cerevisiae)	protein-coding	6.22
MACS_peak_2278	chr4	647400	NM_001286791	80157	CWH43	cell wall biogenesis 43 C-terminal homolog (S. cerevisiae)	protein-coding	3.95
MACS_peak_2279	chr4	648662	NM_001286791	80157	CWH43	cell wall biogenesis 43 C-terminal homolog (S. cerevisiae)	protein-coding	5.57
MACS_peak_228	chr1	-17422	NM_001200001	4853	NOTCH2	notch 2	protein-coding	7.99
MACS_peak_2280	chr4	650835	NM_001286791	80157	CWH43	cell wall biogenesis 43 C-terminal homolog (S. cerevisiae)	protein-coding	7.35
MACS_peak_2281	chr4	652607	NM_001286791	80157	CWH43	cell wall biogenesis 43 C-terminal homolog (S. cerevisiae)	protein-coding	3.95
MACS_peak_2282	chr4	655403	NM_001286791	80157	CWH43	cell wall biogenesis 43 C-terminal homolog (S. cerevisiae)	protein-coding	6.2
MACS_peak_2283	chr4	656349	NM_001286791	80157	CWH43	cell wall biogenesis 43 C-terminal homolog (S. cerevisiae)	protein-coding	5.74
MACS_peak_2284	chr4	657993	NM_001286791	80157	CWH43	cell wall biogenesis 43 C-terminal homolog (S. cerevisiae)	protein-coding	5.06
MACS_peak_2285	chr4	659735	NM_001286791	80157	CWH43	cell wall biogenesis 43 C-terminal homolog (S. cerevisiae)	protein-coding	4.73
MACS_peak_2286	chr4	662332	NM_001286791	80157	CWH43	cell wall biogenesis 43 C-terminal homolog (S. cerevisiae)	protein-coding	6.47
MACS_peak_2287	chr4	665171	NM_001286791	80157	CWH43	cell wall biogenesis 43 C-terminal homolog (S. cerevisiae)	protein-coding	6.32
MACS_peak_2288	chr4	667201	NM_001286791	80157	CWH43	cell wall biogenesis 43 C-terminal homolog (S. cerevisiae)	protein-coding	5.91
MACS_peak_2289	chr4	668613	NM_001286791	80157	CWH43	cell wall biogenesis 43 C-terminal homolog (S. cerevisiae)	protein-coding	7.52
MACS_peak_229	chr1	11602	NR_104189	100873165	SRGAP2-AS1	SRGAP2 antisense RNA 1	ncRNA	10.2
MACS_peak_2290	chr4	670953	NM_001286791	80157	CWH43	cell wall biogenesis 43 C-terminal homolog (S. cerevisiae)	protein-coding	4.55
MACS_peak_2291	chr4	85393	NR_046827	100873955	LNX1-AS2	LNX1 antisense RNA 2	ncRNA	24.33
MACS_peak_2292	chr4	166459	NM_006206	5156	PDGFRA	platelet-derived growth factor receptor, alpha polypeptide	protein-coding	13.52
MACS_peak_2293	chr4	1951	NM_018475	55858	TMEM165	transmembrane protein 165	protein-coding	16.51
MACS_peak_2294	chr4	-897	NM_021114	6691	SPINK2	serine peptidase inhibitor, Kazal type 2 (acrosin-trypsin inhibitor)	protein-coding	17.42
MACS_peak_2295	chr4	-1180735	NM_001253835	3490	IGFBP7	insulin-like growth factor binding protein 7	protein-coding	12.58
MACS_peak_2296	chr4	-203890	NR_034138	100144602	EPHA5-AS1	EPHA5 antisense RNA 1	ncRNA	16.22
MACS_peak_2297	chr4	-39625	NM_014058	28983	TMPRSS11E	transmembrane protease, serine 11E	protein-coding	14.7
MACS_peak_2298	chr4	-9507	NM_001077	7367	UGT2B17	UDP glucuronosyltransferase 2 family, polypeptide B17	protein-coding	13.52
MACS_peak_2299	chr4	64966	NM_001297615	7363	UGT2B4	UDP glucuronosyltransferase 2 family, polypeptide B4	protein-coding	6.35
MACS_peak_23	chr1	-28569	NM_001009566	22883	CLSTN1	calsyntenin 1	protein-coding	15.36
MACS_peak_230	chr1	174428	NR_046228	100874392	ANKRD20A12P	ankyrin repeat domain 20 family, member A12, pseudogene	pseudo	6.14
MACS_peak_2300	chr4	14937	NM_001297616	7363	UGT2B4	UDP glucuronosyltransferase 2 family, polypeptide B4	protein-coding	18.93
MACS_peak_2301	chr4	23115	NM_001098477	2926	GRSF1	G-rich RNA sequence binding factor 1	protein-coding	8.09
MACS_peak_2302	chr4	-61106	NM_004885	10886	NPFFR2	neuropeptide FF receptor 2	protein-coding	18.93
MACS_peak_2303	chr4	-16178	NM_001270392	166824	RASSF6	Ras association (RalGDS/AF-6) domain family member 6	protein-coding	24.33
MACS_peak_2304	chr4	97343	NR_039654	100616299	MIR4450	microRNA 4450	ncRNA	11.01
MACS_peak_2305	chr4	241	NM_020236	65008	MRPL1	mitochondrial ribosomal protein L1	protein-coding	14.51
MACS_peak_2306	chr4	57396	NM_058172	118429	ANTXR2	anthrax toxin receptor 2	protein-coding	24.33
MACS_peak_2307	chr4	65251	NM_021204	58478	ENOPH1	enolase-phosphatase 1	protein-coding	16.17
MACS_peak_2308	chr4	-22500	NM_001080506	441027	TMEM150C	transmembrane protein 150C	protein-coding	7.6
MACS_peak_2309	chr4	3459	NM_001191049	22872	SEC31A	SEC31 homolog A (S. cerevisiae)	protein-coding	23.58
MACS_peak_231	chr1	156516	NR_046228	100874392	ANKRD20A12P	ankyrin repeat domain 20 family, member A12, pseudogene	pseudo	8.46
MACS_peak_2310	chr4	-48870	NM_016619	51316	PLAC8	placenta-specific 8	protein-coding	13.52
MACS_peak_2311	chr4	-55562	NM_006665	10855	HPSE	heparanase	protein-coding	11.79
MACS_peak_2312	chr4	413861	NM_032717	84803	AGPAT9	1-acylglycerol-3-phosphate O-acyltransferase 9	protein-coding	16.17
MACS_peak_2313	chr4	96774	NM_001292003	57563	KLHL8	kelch-like family member 8	protein-coding	18.34
MACS_peak_2314	chr4	12644	NM_001292003	57563	KLHL8	kelch-like family member 8	protein-coding	21.23
MACS_peak_2315	chr4	-15553	NM_001292006	57563	KLHL8	kelch-like family member 8	protein-coding	11.61
MACS_peak_2316	chr4	57536	NM_001291183	56955	MEPE	matrix extracellular phosphoglycoprotein	protein-coding	21.23
MACS_peak_2317	chr4	61655	NM_198281	285513	GPRIN3	GPRIN family member 3	protein-coding	16.22
MACS_peak_2318	chr4	-176620	NR_045481	644248	SNCA-AS1	SNCA antisense RNA 1	ncRNA	18.93
MACS_peak_2319	chr4	72465	NM_007351	22915	MMRN1	multimerin 1	protein-coding	16.51
MACS_peak_232	chr1	91014	NR_046228	100874392	ANKRD20A12P	ankyrin repeat domain 20 family, member A12, pseudogene	pseudo	8.46
MACS_peak_2320	chr4	-127867	NM_005723	10098	TSPAN5	tetraspanin 5	protein-coding	14.15
MACS_peak_2321	chr4	7440	NM_000672	130	ADH6	alcohol dehydrogenase 6 (class V)	protein-coding	18.87
MACS_peak_2322	chr4	681	NM_002106	3015	H2AFZ	H2A histone family, member Z	protein-coding	19.98
MACS_peak_2323	chr4	138050	NM_001159694	51705	EMCN	endomucin	protein-coding	13.48
MACS_peak_2324	chr4	86961	NM_001135148	64116	SLC39A8	solute carrier family 39 (zinc transporter), member 8	protein-coding	13.48
MACS_peak_2325	chr4	225139	NM_025212	80319	CXXC4	CXXC finger protein 4	protein-coding	18.93
MACS_peak_2326	chr4	-107194	NM_025212	80319	CXXC4	CXXC finger protein 4	protein-coding	18.93
MACS_peak_2327	chr4	80636	NM_001184692	255743	NPNT	nephronectin	protein-coding	21.63
MACS_peak_2328	chr4	80885	NM_001184692	255743	NPNT	nephronectin	protein-coding	21.63
MACS_peak_2329	chr4	-41292	NM_024090	79071	ELOVL6	ELOVL fatty acid elongase 6	protein-coding	15.72
MACS_peak_233	chr1	-8565	NR_046228	100874392	ANKRD20A12P	ankyrin repeat domain 20 family, member A12, pseudogene	pseudo	5.95
MACS_peak_2330	chr4	87596	NM_001127493	287	ANK2	ankyrin 2, neuronal	protein-coding	18.6
MACS_peak_2331	chr4	-441221	NM_022569	64579	NDST4	N-deacetylase/N-sulfotransferase (heparan glucosaminyl) 4	protein-coding	21.63
MACS_peak_2332	chr4	-4244	NM_014822	9871	SEC24D	SEC24 family member D	protein-coding	12.45
MACS_peak_2333	chr4	7529	NM_000134	2169	FABP2	fatty acid binding protein 2, intestinal	protein-coding	18.87
MACS_peak_2334	chr4	-284425	NM_002358	4085	MAD2L1	MAD2 mitotic arrest deficient-like 1 (yeast)	protein-coding	11.26
MACS_peak_2335	chr4	-30259	NM_198179	84109	QRFPR	pyroglutamylated RFamide peptide receptor	protein-coding	27.04
MACS_peak_2336	chr4	91977	NR_110838	101927087	LOC101927087	uncharacterized LOC101927087	ncRNA	17.21
MACS_peak_2337	chr4	10486	NM_015693	27152	INTU	inturned planar cell polarity protein	protein-coding	18.93
MACS_peak_2338	chr4	842494	NR_103762	100507528	LINC00613	long intergenic non-protein coding RNA 613	ncRNA	21.63
MACS_peak_2339	chr4	2519	NR_038380	641364	SLC7A11-AS1	SLC7A11 antisense RNA 1	ncRNA	13.81
MACS_peak_234	chr1	-159607	NR_046228	100874392	ANKRD20A12P	ankyrin repeat domain 20 family, member A12, pseudogene	pseudo	7.94
MACS_peak_2340	chr4	-291542	NM_012118	25819	CCRN4L	CCR4 carbon catabolite repression 4-like (S. cerevisiae)	protein-coding	19.47
MACS_peak_2341	chr4	-12521	NM_001184987	4717	NDUFC1	NADH dehydrogenase (ubiquinone) 1, subcomplex unknown, 1, 6kDa	protein-coding	78.41
MACS_peak_2342	chr4	51476	NM_018717	55534	MAML3	mastermind-like 3 (Drosophila)	protein-coding	13.81
MACS_peak_2343	chr4	36245	NM_032547	60592	SCOC	short coiled-coil protein	protein-coding	11.23
MACS_peak_2344	chr4	13248	NM_002039	2549	GAB1	GRB2-associated binding protein 1	protein-coding	29.65
MACS_peak_2345	chr4	16228	NM_172250	166785	MMAA	methylmalonic aciduria (cobalamin deficiency) cblA type	protein-coding	14.15
MACS_peak_2346	chr4	28468	NM_001080531	646603	C4orf51	chromosome 4 open reading frame 51	protein-coding	13.36
MACS_peak_2347	chr4	-64605	NM_000901	4306	NR3C2	nuclear receptor subfamily 3, group C, member 2	protein-coding	18.93
MACS_peak_2348	chr4	-634566	NM_001040260	166614	DCLK2	doublecortin-like kinase 2	protein-coding	16.22
MACS_peak_2349	chr4	209650	NM_001199282	987	LRBA	LPS-responsive vesicle trafficking, beach and anchor containing	protein-coding	21.63
MACS_peak_235	chr1	234886	NR_110761	102723769	LOC102723769	uncharacterized LOC102723769	ncRNA	11.92
MACS_peak_2350	chr4	-75150	NM_004564	5188	GATB	glutamyl-tRNA(Gln) amidotransferase, subunit B	protein-coding	16.17
MACS_peak_2351	chr4	-80446	NR_121628	100996286	LOC100996286	uncharacterized LOC100996286	ncRNA	18.87
MACS_peak_2352	chr4	51861	NR_039658	100616193	MIR4453	microRNA 4453	ncRNA	13.52
MACS_peak_2353	chr4	52140	NR_039658	100616193	MIR4453	microRNA 4453	ncRNA	21.63
MACS_peak_2354	chr4	-64900	NM_000509	2266	FGG	fibrinogen gamma chain	protein-coding	15.51
MACS_peak_2355	chr4	188238	NR_026992	340017	LOC340017	uncharacterized LOC340017	ncRNA	13.52
MACS_peak_2356	chr4	2333	NM_001253730	59350	RXFP1	relaxin/insulin-like family peptide receptor 1	protein-coding	10.81
MACS_peak_2357	chr4	219888	NM_014247	9693	RAPGEF2	Rap guanine nucleotide exchange factor (GEF) 2	protein-coding	21.63
MACS_peak_2358	chr4	24804	NM_000909	4886	NPY1R	neuropeptide Y receptor Y1	protein-coding	18.93
MACS_peak_2359	chr4	411	NM_001873	1363	CPE	carboxypeptidase E	protein-coding	10.61
MACS_peak_236	chr1	67515	NR_110761	102723769	LOC102723769	uncharacterized LOC102723769	ncRNA	5.94
MACS_peak_2360	chr4	-164537	NM_007193	11199	ANXA10	annexin A10	protein-coding	19.47
MACS_peak_2361	chr4	-157688	NM_007193	11199	ANXA10	annexin A10	protein-coding	16.17
MACS_peak_2362	chr4	106783	NM_020870	57630	SH3RF1	SH3 domain containing ring finger 1	protein-coding	12.58
MACS_peak_2363	chr4	50556	NM_020870	57630	SH3RF1	SH3 domain containing ring finger 1	protein-coding	18.87
MACS_peak_2364	chr4	173098	NM_001034845	442117	GALNTL6	polypeptide N-acetylgalactosaminyltransferase-like 6	protein-coding	14.15
MACS_peak_2365	chr4	282036	NM_001278126	11086	ADAM29	ADAM metallopeptidase domain 29	protein-coding	16.22
MACS_peak_2366	chr4	72834	NM_005429	7424	VEGFC	vascular endothelial growth factor C	protein-coding	13.52
MACS_peak_2367	chr4	-258217	NM_018248	55247	NEIL3	nei endonuclease VIII-like 3 (E. coli)	protein-coding	13.52
MACS_peak_2368	chr4	1503	NM_001286708	2180	ACSL1	acyl-CoA synthetase long-chain family member 1	protein-coding	16.51
MACS_peak_2369	chr4	68588	NR_033900	285441	F11-AS1	F11 antisense RNA 1	ncRNA	8.65
MACS_peak_237	chr1	-71838	NR_110761	102723769	LOC102723769	uncharacterized LOC102723769	ncRNA	13.16
MACS_peak_2370	chr4	68030	NR_033900	285441	F11-AS1	F11 antisense RNA 1	ncRNA	10.66
MACS_peak_2371	chr4	67704	NR_033900	285441	F11-AS1	F11 antisense RNA 1	ncRNA	7.67
MACS_peak_2372	chr4	66337	NR_033900	285441	F11-AS1	F11 antisense RNA 1	ncRNA	10.09
MACS_peak_2373	chr4	65808	NR_033900	285441	F11-AS1	F11 antisense RNA 1	ncRNA	5.28
MACS_peak_2374	chr4	65228	NR_033900	285441	F11-AS1	F11 antisense RNA 1	ncRNA	5.82
MACS_peak_2375	chr4	64676	NR_033900	285441	F11-AS1	F11 antisense RNA 1	ncRNA	4.35
MACS_peak_2376	chr4	-424434	NR_121679	101928971	LINC01262	long intergenic non-protein coding RNA 1262	ncRNA	6.3
MACS_peak_2377	chr4	-101807	NR_121679	101928971	LINC01262	long intergenic non-protein coding RNA 1262	ncRNA	16.34
MACS_peak_2378	chr4	-36928	NR_121679	101928971	LINC01262	long intergenic non-protein coding RNA 1262	ncRNA	14.86
MACS_peak_2379	chr4	-36730	NR_121679	101928971	LINC01262	long intergenic non-protein coding RNA 1262	ncRNA	10.74
MACS_peak_238	chr1	-76467	NR_110761	102723769	LOC102723769	uncharacterized LOC102723769	ncRNA	7.16
MACS_peak_2380	chr4	4868	NM_001286820	448831	FRG2	FSHD region gene 2	protein-coding	2.96
MACS_peak_2381	chr4	-17651	NR_121644	100419743	DBET	D4Z4 binding element transcript (non-protein coding)	ncRNA	6.29
MACS_peak_2382	chr4	-619	NM_002048	2619	GAS1	growth arrest-specific 1	protein-coding	5.11
MACS_peak_2383	chr5	-129436	NM_052909	153478	PLEKHG4B	pleckstrin homology domain containing, family G (with RhoGef domain) member 4B	protein-coding	22.74
MACS_peak_2384	chr5	8863	NM_145265	133957	CCDC127	coiled-coil domain containing 127	protein-coding	8.96
MACS_peak_2385	chr5	27638	NM_138464	116349	C5orf55	chromosome 5 open reading frame 55	protein-coding	14.25
MACS_peak_2386	chr5	16392	NM_138464	116349	C5orf55	chromosome 5 open reading frame 55	protein-coding	14.15
MACS_peak_2387	chr5	-22166	NR_039661	100616381	MIR4456	microRNA 4456	ncRNA	16.3
MACS_peak_2388	chr5	-9485	NM_001003841	340024	SLC6A19	solute carrier family 6 (neutral amino acid transporter), member 19	protein-coding	10.99
MACS_peak_2389	chr5	-11157	NM_001044	6531	SLC6A3	solute carrier family 6 (neurotransmitter transporter), member 3	protein-coding	15.09
MACS_peak_239	chr1	-81636	NR_110761	102723769	LOC102723769	uncharacterized LOC102723769	ncRNA	6.33
MACS_peak_2390	chr5	161812	NR_107011	102465854	MIR548BA	microRNA 548ba	ncRNA	8.38
MACS_peak_2391	chr5	120031	NM_024010	4552	MTRR	5-methyltetrahydrofolate-homocysteine methyltransferase reductase	protein-coding	16.22
MACS_peak_2392	chr5	-135127	NR_039779	100616326	MIR4636	microRNA 4636	ncRNA	16.08
MACS_peak_2393	chr5	-158107	NR_109935	101929338	CTD-2201E9.1	uncharacterized LOC101929338	ncRNA	16.22
MACS_peak_2394	chr5	-193580	NM_001291963	1611	DAP	death-associated protein	protein-coding	16.17
MACS_peak_2395	chr5	-11838	NM_138348	90268	OTULIN	OTU deubiquitinase with linear linkage specificity	protein-coding	17.15
MACS_peak_2396	chr5	-86386	NM_054027	56172	ANKH	ANKH inorganic pyrophosphate transport regulator	protein-coding	15.09
MACS_peak_2397	chr5	73169	NM_001102562	441061	2016-03-11	membrane-associated ring finger (C3HC4) 11	protein-coding	9.51
MACS_peak_2398	chr5	1211760	NM_001291957	1016	CDH18	cadherin 18, type 2	protein-coding	18.87
MACS_peak_2399	chr5	-167786	NR_027027	728411	GUSBP1	glucuronidase, beta pseudogene 1	pseudo	27.04
MACS_peak_24	chr1	11765	NM_013319	29914	UBIAD1	UbiA prenyltransferase domain containing 1	protein-coding	18.64
MACS_peak_240	chr1	-97678	NM_001278267	100288142	NBPF20	neuroblastoma breakpoint family, member 20	protein-coding	8.69
MACS_peak_2400	chr5	160106	NR_027026	728411	GUSBP1	glucuronidase, beta pseudogene 1	pseudo	16.22
MACS_peak_2401	chr5	-204553	NR_003921	5369	PMCHL1	pro-melanin-concentrating hormone-like 1, pseudogene	pseudo	13.52
MACS_peak_2402	chr5	-670151	NR_037896	340107	LOC340107	uncharacterized LOC340107	ncRNA	18.93
MACS_peak_2403	chr5	94385	NM_013235	29102	DROSHA	drosha, ribonuclease type III	protein-coding	13.52
MACS_peak_2404	chr5	-47848	NM_022130	64083	GOLPH3	golgi phosphoprotein 3 (coat-protein)	protein-coding	21.48
MACS_peak_2405	chr5	-55352	NR_037951	100534612	C1QTNF3-AMACR	C1QTNF3-AMACR readthrough (NMD candidate)	ncRNA	4.95
MACS_peak_2406	chr5	21000	NM_144725	153657	TTC23L	tetratricopeptide repeat domain 23-like	protein-coding	14.15
MACS_peak_2407	chr5	28418	NM_194283	134218	DNAJC21	DnaJ (Hsp40) homolog, subfamily C, member 21	protein-coding	14.15
MACS_peak_2408	chr5	-41319	NM_152403	133584	EGFLAM	EGF-like, fibronectin type III and laminin G domains	protein-coding	18.93
MACS_peak_2409	chr5	720	NM_000997	6167	RPL37	ribosomal protein L37	protein-coding	15.44
MACS_peak_241	chr1	79503	NM_001002811	9659	PDE4DIP	phosphodiesterase 4D interacting protein	protein-coding	4.03
MACS_peak_2410	chr5	-12505	NM_022483	64417	C5orf28	chromosome 5 open reading frame 28	protein-coding	16.22
MACS_peak_2411	chr5	-288299	NR_073113	100652772	NNT-AS1	NNT antisense RNA 1	ncRNA	24.33
MACS_peak_2412	chr5	440118	NM_016640	10884	MRPS30	mitochondrial ribosomal protein S30	protein-coding	24.33
MACS_peak_2413	chr5	62457	NR_034107	257396	LOC257396	uncharacterized LOC257396	ncRNA	21.63
MACS_peak_2414	chr5	-40176	NM_006308	8988	HSPB3	heat shock 27kDa protein 3	protein-coding	24.33
MACS_peak_2415	chr5	79595	NM_007036	11082	ESM1	endothelial cell-specific molecule 1	protein-coding	18.93
MACS_peak_2416	chr5	81764	NM_138453	115827	RAB3C	RAB3C, member RAS oncogene family	protein-coding	12.58
MACS_peak_2417	chr5	-100212	NM_173667	285668	C5orf64	chromosome 5 open reading frame 64	protein-coding	14.15
MACS_peak_2418	chr5	-15619	NM_001029875	401190	RGS7BP	regulator of G-protein signaling 7 binding protein	protein-coding	21.63
MACS_peak_2419	chr5	57025	NR_073511	401190	RGS7BP	regulator of G-protein signaling 7 binding protein	protein-coding	15.72
MACS_peak_242	chr1	15065	NM_004892	9554	SEC22B	SEC22 vesicle trafficking protein homolog B (S. cerevisiae) (gene/pseudogene)	protein-coding	8.39
MACS_peak_2420	chr5	6386	NM_019072	54557	SGTB	small glutamine-rich tetratricopeptide repeat (TPR)-containing, beta	protein-coding	13.48
MACS_peak_2421	chr5	-41824	NM_018695	55914	ERBB2IP	erbb2 interacting protein	protein-coding	17.61
MACS_peak_2422	chr5	-40615	NM_018695	55914	ERBB2IP	erbb2 interacting protein	protein-coding	13.52
MACS_peak_2423	chr5	75334	NM_001297651	375449	MAST4	microtubule associated serine/threonine kinase family member 4	protein-coding	18.93
MACS_peak_2424	chr5	5481	NM_031966	891	CCNB1	cyclin B1	protein-coding	11.29
MACS_peak_2425	chr5	-47555	NR_027386	653188	GUSBP3	glucuronidase, beta pseudogene 3	pseudo	9.85
MACS_peak_2426	chr5	-86699	NR_027386	653188	GUSBP3	glucuronidase, beta pseudogene 3	pseudo	13.19
MACS_peak_2427	chr5	-86310	NR_027386	653188	GUSBP3	glucuronidase, beta pseudogene 3	pseudo	10.64
MACS_peak_2428	chr5	-38443	NR_003922	5370	PMCHL2	pro-melanin-concentrating hormone-like 2, pseudogene	pseudo	15.94
MACS_peak_2429	chr5	-47692	NM_004291	9607	CARTPT	CART prepropeptide	protein-coding	13.72
MACS_peak_243	chr1	-12395	NR_104217	101929780	NBPF25P	neuroblastoma breakpoint family, member 25, pseudogene	pseudo	6.05
MACS_peak_2430	chr5	131851	NM_004291	9607	CARTPT	CART prepropeptide	protein-coding	2.04
MACS_peak_2431	chr5	-272	NM_002270	3842	TNPO1	transportin 1	protein-coding	14.68
MACS_peak_2432	chr5	-40358	NM_006633	10788	IQGAP2	IQ motif containing GTPase activating protein 2	protein-coding	11.65
MACS_peak_2433	chr5	-71069	NM_001285460	10788	IQGAP2	IQ motif containing GTPase activating protein 2	protein-coding	21.26
MACS_peak_2434	chr5	-8021	NM_005242	2150	F2RL1	coagulation factor II (thrombin) receptor-like 1	protein-coding	15.51
MACS_peak_2435	chr5	-8736	NM_001297738	6902	TBCA	tubulin folding cofactor A	protein-coding	25.36
MACS_peak_2436	chr5	51126	NM_198709	411	ARSB	arylsulfatase B	protein-coding	21.63
MACS_peak_2437	chr5	-55453	NM_152405	133746	JMY	junction mediating and regulatory protein, p53 cofactor	protein-coding	35.15
MACS_peak_2438	chr5	15330	NR_105020	100505894	TMEM161B-AS1	TMEM161B antisense RNA 1	ncRNA	16.17
MACS_peak_2439	chr5	110799	NR_103549	100505994	LUCAT1	lung cancer associated transcript 1 (non-protein coding)	ncRNA	18.93
MACS_peak_244	chr1	-3007	NR_104217	101929780	NBPF25P	neuroblastoma breakpoint family, member 25, pseudogene	pseudo	5.39
MACS_peak_2440	chr5	380270	NR_109825	441094	NR2F1-AS1	NR2F1 antisense RNA 1	ncRNA	16.22
MACS_peak_2441	chr5	27611	NM_003135	6728	SRP19	signal recognition particle 19kDa	protein-coding	14.09
MACS_peak_2442	chr5	-47947	NM_002387	4163	MCC	mutated in colorectal cancers	protein-coding	18.6
MACS_peak_2443	chr5	-169008	NR_104609	100505811	LOC100505811	uncharacterized LOC100505811	ncRNA	18.93
MACS_peak_2444	chr5	36728	NM_001163991	340069	FAM170A	family with sequence similarity 170, member A	protein-coding	11.79
MACS_peak_2445	chr5	-13214	NR_051996	153163	MGC32805	uncharacterized LOC153163	ncRNA	18.87
MACS_peak_2446	chr5	28923	NM_003100	6643	SNX2	sorting nexin 2	protein-coding	14.68
MACS_peak_2447	chr5	35116	NM_003100	6643	SNX2	sorting nexin 2	protein-coding	16.22
MACS_peak_2448	chr5	153497	NM_001270572	1456	CSNK1G3	casein kinase 1, gamma 3	protein-coding	8.68
MACS_peak_2449	chr5	-2710	NM_001048252	613212	CTXN3	cortexin 3	protein-coding	18.93
MACS_peak_245	chr1	-2311	NR_104217	101929780	NBPF25P	neuroblastoma breakpoint family, member 25, pseudogene	pseudo	7.82
MACS_peak_2450	chr5	161959	NR_015360	644873	LINC01184	long intergenic non-protein coding RNA 1184	ncRNA	16.22
MACS_peak_2451	chr5	-51425	NM_016048	51015	ISOC1	isochorismatase domain containing 1	protein-coding	18.93
MACS_peak_2452	chr5	175032	NR_073488	3094	HINT1	histidine triad nucleotide binding protein 1	protein-coding	16.77
MACS_peak_2453	chr5	87176	NR_073488	3094	HINT1	histidine triad nucleotide binding protein 1	protein-coding	16.77
MACS_peak_2454	chr5	41609	NM_014423	27125	AFF4	AF4/FMR2 family, member 4	protein-coding	12.58
MACS_peak_2455	chr5	11092	NM_014423	27125	AFF4	AF4/FMR2 family, member 4	protein-coding	15.4
MACS_peak_2456	chr5	115	NR_037434	100500905	MIR3661	microRNA 3661	ncRNA	14.15
MACS_peak_2457	chr5	-6825	NM_016103	51128	SAR1B	secretion associated, Ras related GTPase 1B	protein-coding	14.51
MACS_peak_2458	chr5	-13067	NR_105050	101927953	C5orf66-AS1	C5orf66 antisense RNA 1	ncRNA	16.77
MACS_peak_2459	chr5	-69518	NR_037895	340073	C5orf66-AS2	C5orf66 antisense RNA 2	ncRNA	14.15
MACS_peak_246	chr1	50534	NM_014455	27246	RNF115	ring finger protein 115	protein-coding	11.79
MACS_peak_2460	chr5	-39913	NM_001099221	497189	TIFAB	TRAF-interacting protein with forkhead-associated domain, family member B	protein-coding	16.77
MACS_peak_2461	chr5	-10304	NM_145282	153328	SLC25A48	solute carrier family 25, member 48	protein-coding	13.52
MACS_peak_2462	chr5	-373855	NM_001167576	57113	TRPC7	transient receptor potential cation channel, subfamily C, member 7	protein-coding	16.22
MACS_peak_2463	chr5	82	NM_006805	10949	HNRNPA0	heterogeneous nuclear ribonucleoprotein A0	protein-coding	10.47
MACS_peak_2464	chr5	471	NM_016459	51237	MZB1	marginal zone B and B1 cell-specific protein	protein-coding	14.15
MACS_peak_2465	chr5	19928	NM_002622	5201	PFDN1	prefoldin subunit 1	protein-coding	13.72
MACS_peak_2466	chr5	24657	NM_017747	54882	ANKHD1	ankyrin repeat and KH domain containing 1	protein-coding	13.72
MACS_peak_2467	chr5	-5553	NM_017706	54853	WDR55	WD repeat domain 55	protein-coding	11.79
MACS_peak_2468	chr5	27711	NM_001293290	81848	SPRY4	sprouty homolog 4 (Drosophila)	protein-coding	13.76
MACS_peak_2469	chr5	57627	NM_001387	1809	DPYSL3	dihydropyrimidinase-like 3	protein-coding	11.79
MACS_peak_247	chr1	-23903	NR_111936	100034743	PDZK1P2	PDZ domain containing 1 pseudogene 2	pseudo	14.64
MACS_peak_2470	chr5	10017	NM_014228	6534	SLC6A7	solute carrier family 6 (neurotransmitter transporter), member 7	protein-coding	18.93
MACS_peak_2471	chr5	-16673	NM_000356	6949	TCOF1	Treacher Collins-Franceschetti syndrome 1	protein-coding	15.36
MACS_peak_2472	chr5	2115	NM_001025071	6208	RPS14	ribosomal protein S14	protein-coding	18.96
MACS_peak_2473	chr5	11506	NM_001167607	2760	GM2A	GM2 ganglioside activator	protein-coding	16.22
MACS_peak_2474	chr5	5717	NM_181774	285641	SLC36A3	solute carrier family 36, member 3	protein-coding	13.32
MACS_peak_2475	chr5	54719	NM_198395	10146	G3BP1	GTPase activating protein (SH3 domain) binding protein 1	protein-coding	21.56
MACS_peak_2476	chr5	107	NM_001146040	2741	GLRA1	glycine receptor, alpha 1	protein-coding	30.79
MACS_peak_2477	chr5	142358	NR_109876	101927115	CTB-12O2.1	uncharacterized LOC101927115	ncRNA	16.22
MACS_peak_2478	chr5	-50828	NM_198321	55568	GALNT10	polypeptide N-acetylgalactosaminyltransferase 10	protein-coding	15.97
MACS_peak_2479	chr5	-2082	NR_036094	100422950	MIR3141	microRNA 3141	ncRNA	15.51
MACS_peak_248	chr1	-39039	NM_001164262	728945	PPIAL4F	peptidylprolyl isomerase A (cyclophilin A)-like 4F	protein-coding	7.55
MACS_peak_2480	chr5	-13030	NR_036094	100422950	MIR3141	microRNA 3141	ncRNA	10.87
MACS_peak_2481	chr5	41256	NM_001128209	6444	SGCD	sarcoglycan, delta (35kDa dystrophin-associated glycoprotein)	protein-coding	16.22
MACS_peak_2482	chr5	14074	NM_001100816	9443	MED7	mediator complex subunit 7	protein-coding	16.51
MACS_peak_2483	chr5	-13455	NM_001001343	408263	FNDC9	fibronectin type III domain containing 9	protein-coding	13.52
MACS_peak_2484	chr5	33620	NM_001172292	348938	NIPAL4	NIPA-like domain containing 4	protein-coding	21.63
MACS_peak_2485	chr5	-16198	NM_001195555	9685	CLINT1	clathrin interactor 1	protein-coding	15.85
MACS_peak_2486	chr5	29874	NR_037889	285626	LOC285626	uncharacterized LOC285626	ncRNA	18.87
MACS_peak_2487	chr5	164194	NR_029701	406938	MIR146A	microRNA 146a	ncRNA	15.57
MACS_peak_2488	chr5	77965	NR_108020	102557615	CTB-7E3.1	uncharacterized LOC102557615	ncRNA	16.22
MACS_peak_2489	chr5	8575	NR_024356	345630	FBLL1	fibrillarin-like 1	pseudo	12.17
MACS_peak_249	chr1	-19613	NM_001170755	284565	NBPF15	neuroblastoma breakpoint family, member 15	protein-coding	9.43
MACS_peak_2490	chr5	74482	NR_030311	693170	MIR585	microRNA 585	ncRNA	11.92
MACS_peak_2491	chr5	-150067	NM_001289970	644994	SMIM23	small integral membrane protein 23	protein-coding	12.47
MACS_peak_2492	chr5	-3326	NM_001289970	644994	SMIM23	small integral membrane protein 23	protein-coding	14.2
MACS_peak_2493	chr5	-82592	NM_033644	23291	FBXW11	F-box and WD repeat domain containing 11	protein-coding	11.32
MACS_peak_2494	chr5	25724	NM_001142651	54492	NEURL1B	neuralized E3 ubiquitin protein ligase 1B	protein-coding	16.23
MACS_peak_2495	chr5	-36551	NM_001287812	101928093	LOC101928093	uncharacterized LOC101928093	protein-coding	14.51
MACS_peak_2496	chr5	-29927	NM_001031711	57222	ERGIC1	endoplasmic reticulum-golgi intermediate compartment (ERGIC) 1	protein-coding	10.29
MACS_peak_2497	chr5	44633	NM_003714	8614	STC2	stanniocalcin 2	protein-coding	12.12
MACS_peak_2498	chr5	-6809	NM_003714	8614	STC2	stanniocalcin 2	protein-coding	10.89
MACS_peak_2499	chr5	-62252	NM_138369	91272	BOD1	biorientation of chromosomes in cell division 1	protein-coding	11.92
MACS_peak_25	chr1	43524	NM_020780	57540	PTCHD2	patched domain containing 2	protein-coding	7.11
MACS_peak_250	chr1	-5524	NR_111000	101060524	LOC101060524	D(1B) dopamine receptor-like	pseudo	8.2
MACS_peak_2500	chr5	20062	NM_030627	80315	CPEB4	cytoplasmic polyadenylation element binding protein 4	protein-coding	13.72
MACS_peak_2501	chr5	-3260	NM_001144954	133491	C5orf47	chromosome 5 open reading frame 47	protein-coding	14.33
MACS_peak_2502	chr5	-193772	NM_002449	4488	MSX2	msh homeobox 2	protein-coding	9.43
MACS_peak_2503	chr5	-94527	NM_002449	4488	MSX2	msh homeobox 2	protein-coding	13.48
MACS_peak_2504	chr5	-53694	NM_002449	4488	MSX2	msh homeobox 2	protein-coding	8.09
MACS_peak_2505	chr5	-50678	NM_002449	4488	MSX2	msh homeobox 2	protein-coding	10.58
MACS_peak_2506	chr5	-118451	NR_046113	441116	FLJ16171	FLJ16171 protein	ncRNA	12.17
MACS_peak_2507	chr5	115170	NM_000794	1812	DRD1	dopamine receptor D1	protein-coding	12.01
MACS_peak_2508	chr5	405	NM_006650	10814	CPLX2	complexin 2	protein-coding	15.31
MACS_peak_2509	chr5	403	NM_001008220	10814	CPLX2	complexin 2	protein-coding	11.59
MACS_peak_251	chr1	19276	NR_027354	645166	LOC645166	lymphocyte-specific protein 1 pseudogene	pseudo	5.87
MACS_peak_2510	chr5	5065	NM_198567	375484	SIMC1	SUMO-interacting motifs containing 1	protein-coding	8.58
MACS_peak_2511	chr5	27293	NM_133369	90249	UNC5A	unc-5 homolog A (C. elegans)	protein-coding	14.42
MACS_peak_2512	chr5	-15052	NM_213647	2264	FGFR4	fibroblast growth factor receptor 4	protein-coding	8.09
MACS_peak_2513	chr5	-10447	NM_172349	64324	NSD1	nuclear receptor binding SET domain protein 1	protein-coding	12.37
MACS_peak_2514	chr5	-2156	NM_001029886	345456	PFN3	profilin 3	protein-coding	8.81
MACS_peak_2515	chr5	164	NM_016222	51428	DDX41	DEAD (Asp-Glu-Ala-Asp) box polypeptide 41	protein-coding	15.97
MACS_peak_2516	chr5	-10548	NM_016222	51428	DDX41	DEAD (Asp-Glu-Ala-Asp) box polypeptide 41	protein-coding	15.25
MACS_peak_2517	chr5	-429	NM_017510	54732	TMED9	transmembrane emp24 protein transport domain containing 9	protein-coding	13.76
MACS_peak_2518	chr5	5041	NR_026921	202181	LOC202181	SUMO-interacting motifs containing 1 pseudogene	pseudo	7.87
MACS_peak_2519	chr5	590	NR_003615	728554	LOC728554	THO complex 3 pseudogene	pseudo	10.74
MACS_peak_252	chr1	21852	NR_027354	645166	LOC645166	lymphocyte-specific protein 1 pseudogene	pseudo	11.32
MACS_peak_2520	chr5	371	NM_031266	3182	HNRNPAB	heterogeneous nuclear ribonucleoprotein A/B	protein-coding	10.78
MACS_peak_2521	chr5	16482	NM_030613	80108	ZFP2	ZFP2 zinc finger protein	protein-coding	16
MACS_peak_2522	chr5	28389	NM_014244	9509	ADAMTS2	ADAM metallopeptidase with thrombospondin type 1 motif, 2	protein-coding	10.26
MACS_peak_2523	chr5	-97041	NM_021599	9509	ADAMTS2	ADAM metallopeptidase with thrombospondin type 1 motif, 2	protein-coding	12.92
MACS_peak_2524	chr5	-9426	NR_110560	101928445	LOC101928445	uncharacterized LOC101928445	ncRNA	8.15
MACS_peak_2525	chr5	-1478	NM_001280801	55819	RNF130	ring finger protein 130	protein-coding	8.71
MACS_peak_2526	chr5	2328	NR_002592	619571	SNORD96A	small nucleolar RNA, C/D box 96A	snoRNA	12.21
MACS_peak_2527	chr5	304	NR_002592	619571	SNORD96A	small nucleolar RNA, C/D box 96A	snoRNA	10.1
MACS_peak_2528	chr6	270	NR_109817	441123	LINC00266-3	long intergenic non-protein coding RNA 266-3	ncRNA	46.12
MACS_peak_2529	chr6	48961	NM_002460	3662	IRF4	interferon regulatory factor 4	protein-coding	23.92
MACS_peak_253	chr1	22098	NR_027354	645166	LOC645166	lymphocyte-specific protein 1 pseudogene	pseudo	12.21
MACS_peak_2530	chr6	282195	NM_001253846	2762	GMDS	GDP-mannose 4,6-dehydratase	protein-coding	13.29
MACS_peak_2531	chr6	45865	NM_152554	154386	C6orf195	chromosome 6 open reading frame 195	protein-coding	16.17
MACS_peak_2532	chr6	-25769	NM_001145115	648791	PPP1R3G	protein phosphatase 1, regulatory subunit 3G	protein-coding	14.68
MACS_peak_2533	chr6	28654	NM_000129	2162	F13A1	coagulation factor XIII, A1 polypeptide	protein-coding	13.52
MACS_peak_2534	chr6	-224987	NM_001168344	6239	RREB1	ras responsive element binding protein 1	protein-coding	18.6
MACS_peak_2535	chr6	19272	NM_001003700	6239	RREB1	ras responsive element binding protein 1	protein-coding	15.09
MACS_peak_2536	chr6	318	NM_001145549	81567	TXNDC5	thioredoxin domain containing 5 (endoplasmic reticulum)	protein-coding	10.48
MACS_peak_2537	chr6	268418	NR_004855	728655	HULC	hepatocellular carcinoma up-regulated long non-coding RNA	ncRNA	16.22
MACS_peak_2538	chr6	-132924	NR_033910	100130275	TFAP2A-AS1	TFAP2A antisense RNA 1	ncRNA	10.7
MACS_peak_2539	chr6	-75760	NM_002114	3096	HIVEP1	human immunodeficiency virus type I enhancer binding protein 1	protein-coding	21.63
MACS_peak_254	chr1	-63109	NR_111933	388692	LOC388692	uncharacterized LOC388692	ncRNA	9.42
MACS_peak_2540	chr6	-75520	NM_002114	3096	HIVEP1	human immunodeficiency virus type I enhancer binding protein 1	protein-coding	18.93
MACS_peak_2541	chr6	-13993	NR_108096	102216342	LINC01108	long intergenic non-protein coding RNA 1108	ncRNA	12.04
MACS_peak_2542	chr6	-106079	NM_013262	29116	MYLIP	myosin regulatory light chain interacting protein	protein-coding	10.81
MACS_peak_2543	chr6	46441	NM_000332	6310	ATXN1	ataxin 1	protein-coding	20.46
MACS_peak_2544	chr6	76914	NM_001190766	401236	STMND1	stathmin domain containing 1	protein-coding	14.7
MACS_peak_2545	chr6	40852	NM_153020	221662	RBM24	RNA binding motif protein 24	protein-coding	17.43
MACS_peak_2546	chr6	-70030	NM_006998	10590	SCGN	secretagogin, EF-hand calcium binding protein	protein-coding	23.58
MACS_peak_2547	chr6	-19285	NM_013375	29777	ABT1	activator of basal transcription 1	protein-coding	13.32
MACS_peak_2548	chr6	71195	NR_003504	387036	GUSBP2	glucuronidase, beta pseudogene 2	pseudo	13.72
MACS_peak_2549	chr6	-27718	NR_026776	100270746	LOC100270746	uncharacterized LOC100270746	ncRNA	13.48
MACS_peak_255	chr1	27586	NM_020205	56957	OTUD7B	OTU deubiquitinase 7B	protein-coding	14.2
MACS_peak_2550	chr6	-166	NM_019110	387032	ZKSCAN4	zinc finger with KRAB and SCAN domains 4	protein-coding	23.88
MACS_peak_2551	chr6	427	NM_001243243	64288	ZSCAN31	zinc finger and SCAN domain containing 31	protein-coding	10.16
MACS_peak_2552	chr6	-7337	NM_030905	26707	OR2J2	olfactory receptor, family 2, subfamily J, member 2	protein-coding	21.56
MACS_peak_2553	chr6	303	NR_103542	100507399	HCG8	HLA complex group 8	ncRNA	15.09
MACS_peak_2554	chr6	5899	NM_014641	9656	MDC1	mediator of DNA-damage checkpoint 1	protein-coding	15.18
MACS_peak_2555	chr6	2816	NM_001293216	203068	TUBB	tubulin, beta class I	protein-coding	17.69
MACS_peak_2556	chr6	-1046	NM_001289160	4277	MICB	MHC class I polypeptide-related sequence B	protein-coding	15.09
MACS_peak_2557	chr6	6904	NM_001098534	7917	BAG6	BCL2-associated athanogene 6	protein-coding	16.22
MACS_peak_2558	chr6	-1291	NM_003782	8705	B3GALT4	UDP-Gal:betaGlcNAc beta 1,3-galactosyltransferase, polypeptide 4	protein-coding	32.35
MACS_peak_2559	chr6	-1142	NM_003782	8705	B3GALT4	UDP-Gal:betaGlcNAc beta 1,3-galactosyltransferase, polypeptide 4	protein-coding	18.87
MACS_peak_256	chr1	-2202	NM_020205	56957	OTUD7B	OTU deubiquitinase 7B	protein-coding	11.44
MACS_peak_2560	chr6	4814	NM_006772	8831	SYNGAP1	synaptic Ras GTPase activating protein 1	protein-coding	16.22
MACS_peak_2561	chr6	30346	NR_038989	100507584	LINC01016	long intergenic non-protein coding RNA 1016	ncRNA	13.52
MACS_peak_2562	chr6	-18991	NM_001199583	29993	PACSIN1	protein kinase C and casein kinase substrate in neurons 1	protein-coding	12.58
MACS_peak_2563	chr6	12595	NM_001145775	2289	FKBP5	FK506 binding protein 5	protein-coding	18.6
MACS_peak_2564	chr6	17049	NM_001010903	389384	C6orf222	chromosome 6 open reading frame 222	protein-coding	8.23
MACS_peak_2565	chr6	72803	NM_173558	221472	FGD2	FYVE, RhoGEF and PH domain containing 2	protein-coding	15.4
MACS_peak_2566	chr6	179906	NM_152733	114781	BTBD9	BTB (POZ) domain containing 9	protein-coding	18.93
MACS_peak_2567	chr6	8164	NR_038401	100131047	LOC100131047	uncharacterized LOC100131047	ncRNA	20.4
MACS_peak_2568	chr6	-4071	NM_002062	2740	GLP1R	glucagon-like peptide 1 receptor	protein-coding	8.72
MACS_peak_2569	chr6	-24022	NR_033233	4337	MOCS1	molybdenum cofactor synthesis 1	protein-coding	21.56
MACS_peak_257	chr1	288	NM_001135638	8394	PIP5K1A	phosphatidylinositol-4-phosphate 5-kinase, type I, alpha	protein-coding	10.06
MACS_peak_2570	chr6	-41807	NM_020737	57497	LRFN2	leucine rich repeat and fibronectin type III domain containing 2	protein-coding	12.58
MACS_peak_2571	chr6	95	NM_018141	55173	MRPS10	mitochondrial ribosomal protein S10	protein-coding	18.87
MACS_peak_2572	chr6	-117	NM_018141	55173	MRPS10	mitochondrial ribosomal protein S10	protein-coding	15.44
MACS_peak_2573	chr6	-4151	NM_018960	27232	GNMT	glycine N-methyltransferase	protein-coding	13.48
MACS_peak_2574	chr6	12340	NM_001168370	9820	CUL7	cullin 7	protein-coding	8.71
MACS_peak_2575	chr6	9461	NM_001286216	54676	GTPBP2	GTP binding protein 2	protein-coding	20.68
MACS_peak_2576	chr6	-32089	NM_001193343	55168	MRPS18A	mitochondrial ribosomal protein S18A	protein-coding	15.72
MACS_peak_2577	chr6	2569	NM_007355	3326	HSP90AB1	heat shock protein 90kDa alpha (cytosolic), class B member 1	protein-coding	12.95
MACS_peak_2578	chr6	1079	NR_039790	100616124	MIR4647	microRNA 4647	ncRNA	9.85
MACS_peak_2579	chr6	1388	NM_004556	4794	NFKBIE	nuclear factor of kappa light polypeptide gene enhancer in B-cells inhibitor, epsilon	protein-coding	10.75
MACS_peak_258	chr1	552	NM_002796	5692	PSMB4	proteasome (prosome, macropain) subunit, beta type, 4	protein-coding	15.09
MACS_peak_2580	chr6	219781	NR_039785	100616352	MIR4642	microRNA 4642	ncRNA	20.96
MACS_peak_2581	chr6	220016	NR_039785	100616352	MIR4642	microRNA 4642	ncRNA	13.1
MACS_peak_2582	chr6	216407	NR_045674	53405	CLIC5	chloride intracellular channel 5	protein-coding	29.03
MACS_peak_2583	chr6	1235	NM_014452	27242	TNFRSF21	tumor necrosis factor receptor superfamily, member 21	protein-coding	13.16
MACS_peak_2584	chr6	120491	NM_170724	5314	PKHD1	polycystic kidney and hepatic disease 1 (autosomal recessive)	protein-coding	18.93
MACS_peak_2585	chr6	-469	NM_001512	2941	GSTA4	glutathione S-transferase alpha 4	protein-coding	11.61
MACS_peak_2586	chr6	167577	NM_000947	5558	PRIM2	primase, DNA, polypeptide 2 (58kDa)	protein-coding	15.84
MACS_peak_2587	chr6	384227	NM_000947	5558	PRIM2	primase, DNA, polypeptide 2 (58kDa)	protein-coding	10.78
MACS_peak_2588	chr6	376484	NR_125728	375513	GUSBP4	glucuronidase, beta pseudogene 4	pseudo	18.93
MACS_peak_2589	chr6	-197235	NR_125727	375513	GUSBP4	glucuronidase, beta pseudogene 4	pseudo	11.6
MACS_peak_259	chr1	34720	NM_001172648	11189	CELF3	CUGBP, Elav-like family member 3	protein-coding	15.94
MACS_peak_2590	chr6	-19676	NM_001290259	23469	PHF3	PHD finger protein 3	protein-coding	18.87
MACS_peak_2591	chr6	564128	NM_018368	55788	LMBRD1	LMBR1 domain containing 1	protein-coding	25.16
MACS_peak_2592	chr6	12136	NM_018368	55788	LMBRD1	LMBR1 domain containing 1	protein-coding	18.93
MACS_peak_2593	chr6	28190	NM_018665	55510	DDX43	DEAD (Asp-Glu-Ala-Asp) box polypeptide 43	protein-coding	15.72
MACS_peak_2594	chr6	-171609	NM_001080508	9096	TBX18	T-box 18	protein-coding	16.22
MACS_peak_2595	chr6	65999	NM_014611	23195	MDN1	MDN1, midasin homolog (yeast)	protein-coding	13.52
MACS_peak_2596	chr6	3544	NM_032602	84694	GJA10	gap junction protein, alpha 10, 62kDa	protein-coding	10.62
MACS_peak_2597	chr6	55233	NM_001170794	60468	BACH2	BTB and CNC homology 1, basic leucine zipper transcription factor 2	protein-coding	18.87
MACS_peak_2598	chr6	-229963	NR_104154	101929083	CASC6	cancer susceptibility candidate 6 (non-protein coding)	ncRNA	18.93
MACS_peak_2599	chr6	122934	NM_001286254	114792	KLHL32	kelch-like family member 32	protein-coding	16.22
MACS_peak_26	chr1	-58682	NR_104624	101929181	LOC101929181	uncharacterized LOC101929181	ncRNA	12.58
MACS_peak_260	chr1	1587	NM_178429	353140	LCE2C	late cornified envelope 2C	protein-coding	17.15
MACS_peak_2600	chr6	-168943	NM_033125	85413	SLC22A16	solute carrier family 22 (organic cation/carnitine transporter), member 16	protein-coding	15.72
MACS_peak_2601	chr6	-119520	NM_001287215	262	AMD1	adenosylmethionine decarboxylase 1	protein-coding	17.55
MACS_peak_2602	chr6	81925	NM_018593	117247	SLC16A10	solute carrier family 16 (aromatic amino acid transporter), member 10	protein-coding	13.81
MACS_peak_2603	chr6	25758	NM_153047	2534	FYN	FYN proto-oncogene, Src family tyrosine kinase	protein-coding	13.21
MACS_peak_2604	chr6	-214328	NM_002356	4082	MARCKS	myristoylated alanine-rich protein kinase C substrate	protein-coding	13.21
MACS_peak_2605	chr6	-2588	NM_002356	4082	MARCKS	myristoylated alanine-rich protein kinase C substrate	protein-coding	12.82
MACS_peak_2606	chr6	29456	NM_021648	23270	TSPYL4	TSPY-like 4	protein-coding	10.29
MACS_peak_2607	chr6	-4534	NM_021648	23270	TSPYL4	TSPY-like 4	protein-coding	16.51
MACS_peak_2608	chr6	218077	NM_001029858	222553	SLC35F1	solute carrier family 35, member F1	protein-coding	18.93
MACS_peak_2609	chr6	2744	NR_030315	693128	MIR548B	microRNA 548b	ncRNA	18.87
MACS_peak_261	chr1	8310	NM_001195571	574414	PRR9	proline rich 9	protein-coding	24.19
MACS_peak_2610	chr6	97829	NM_005907	4121	MAN1A1	mannosidase, alpha, class 1A, member 1	protein-coding	14.84
MACS_peak_2611	chr6	647901	NR_104452	221322	TBC1D32	TBC1 domain family, member 32	protein-coding	21.51
MACS_peak_2612	chr6	338993	NM_001300740	154215	NKAIN2	Na+/K+ transporting ATPase interacting 2	protein-coding	15.09
MACS_peak_2613	chr6	-42744	NM_016063	51020	HDDC2	HD domain containing 2	protein-coding	12.95
MACS_peak_2614	chr6	-42973	NM_016063	51020	HDDC2	HD domain containing 2	protein-coding	14.94
MACS_peak_2615	chr6	-150550	NM_016063	51020	HDDC2	HD domain containing 2	protein-coding	14.15
MACS_peak_2616	chr6	6721	NR_038906	643623	LOC643623	uncharacterized LOC643623	ncRNA	14.7
MACS_peak_2617	chr6	-107621	NR_049880	100847016	MIR5695	microRNA 5695	ncRNA	9.43
MACS_peak_2618	chr6	262860	NM_001286524	387103	CENPW	centromere protein W	protein-coding	13.21
MACS_peak_2619	chr6	9774	NM_001242845	81847	RNF146	ring finger protein 146	protein-coding	16.22
MACS_peak_262	chr1	17818	NM_020393	57115	PGLYRP4	peptidoglycan recognition protein 4	protein-coding	13.52
MACS_peak_2620	chr6	82070	NM_001195597	100507203	SMLR1	small leucine-rich protein 1	protein-coding	21.63
MACS_peak_2621	chr6	60284	NM_001252660	2037	EPB41L2	erythrocyte membrane protein band 4.1-like 2	protein-coding	18.09
MACS_peak_2622	chr6	13205	NM_003569	8417	STX7	syntaxin 7	protein-coding	15.3
MACS_peak_2623	chr6	68460	NM_001301012	2070	EYA4	EYA transcriptional coactivator and phosphatase 4	protein-coding	16.31
MACS_peak_2624	chr6	-3320	NM_001143676	6446	SGK1	serum/glucocorticoid regulated kinase 1	protein-coding	12.58
MACS_peak_2625	chr6	-3788	NR_037435	100500880	MIR3662	microRNA 3662	ncRNA	21.63
MACS_peak_2626	chr6	122259	NR_026805	100131814	LINC00271	long intergenic non-protein coding RNA 271	ncRNA	13.52
MACS_peak_2627	chr6	44695	NM_138419	113115	MTFR2	mitochondrial fission regulator 2	protein-coding	9.43
MACS_peak_2628	chr6	31255	NM_005923	4217	MAP3K5	mitogen-activated protein kinase kinase kinase 5	protein-coding	9.73
MACS_peak_2629	chr6	214	NM_000416	3459	IFNGR1	interferon gamma receptor 1	protein-coding	12.68
MACS_peak_263	chr1	725	NM_002960	6274	S100A3	S100 calcium binding protein A3	protein-coding	8.71
MACS_peak_2630	chr6	-8476	NM_000416	3459	IFNGR1	interferon gamma receptor 1	protein-coding	14.4
MACS_peak_2631	chr6	49289	NR_121618	100507406	LOC100507406	uncharacterized LOC100507406	ncRNA	10.65
MACS_peak_2632	chr6	-65901	NM_021635	59351	PBOV1	prostate and breast cancer overexpressed 1	protein-coding	10.29
MACS_peak_2633	chr6	8073	NM_001286612	85021	REPS1	RALBP1 associated Eps domain containing 1	protein-coding	9.42
MACS_peak_2634	chr6	58401	NM_002511	4829	NMBR	neuromedin B receptor	protein-coding	16.17
MACS_peak_2635	chr6	3884	NM_001286371	51534	VTA1	vesicle (multivesicular body) trafficking 1	protein-coding	24.26
MACS_peak_2636	chr6	121	NM_032860	84946	LTV1	LTV1 ribosome biogenesis factor	protein-coding	7.83
MACS_peak_2637	chr6	5254	NM_032860	84946	LTV1	LTV1 ribosome biogenesis factor	protein-coding	14.36
MACS_peak_2638	chr6	16246	NM_003764	8676	STX11	syntaxin 11	protein-coding	17.38
MACS_peak_2639	chr6	251225	NM_007124	7402	UTRN	utrophin	protein-coding	15.44
MACS_peak_264	chr1	1096	NM_020699	57459	GATAD2B	GATA zinc finger domain containing 2B	protein-coding	17.15
MACS_peak_2640	chr6	316945	NM_007124	7402	UTRN	utrophin	protein-coding	21.56
MACS_peak_2641	chr6	-182161	NM_006834	10981	RAB32	RAB32, member RAS oncogene family	protein-coding	12.58
MACS_peak_2642	chr6	-133051	NM_015278	23328	SASH1	SAM and SH3 domain containing 1	protein-coding	17.85
MACS_peak_2643	chr6	-38648	NM_001292034	23118	TAB2	TGF-beta activated kinase 1/MAP3K7 binding protein 2	protein-coding	9.43
MACS_peak_2644	chr6	-11697	NR_077247	645958	RPS18P9	ribosomal protein S18 pseudogene 9	pseudo	8.94
MACS_peak_2645	chr6	-1316	NM_001204076	11104	KATNA1	katanin p60 (ATPase containing) subunit A 1	protein-coding	14.36
MACS_peak_2646	chr6	182018	NM_001242768	25902	MTHFD1L	methylenetetrahydrofolate dehydrogenase (NADP+ dependent) 1-like	protein-coding	14.11
MACS_peak_2647	chr6	-56049	NM_005100	9590	AKAP12	A kinase (PRKA) anchor protein 12	protein-coding	9.43
MACS_peak_2648	chr6	-14075	NM_005100	9590	AKAP12	A kinase (PRKA) anchor protein 12	protein-coding	11.61
MACS_peak_2649	chr6	85605	NM_025059	80129	CCDC170	coiled-coil domain containing 170	protein-coding	14.51
MACS_peak_265	chr1	-10962	NM_001018837	10456	HAX1	HCLS1 associated protein X-1	protein-coding	9.02
MACS_peak_2650	chr6	-173391	NR_120501	100505475	SYNE1-AS1	SYNE1 antisense RNA 1	ncRNA	10.78
MACS_peak_2651	chr6	-151436	NM_012419	26575	RGS17	regulator of G-protein signaling 17	protein-coding	18.93
MACS_peak_2652	chr6	51781	NM_001285527	4988	OPRM1	opioid receptor, mu 1	protein-coding	12.01
MACS_peak_2653	chr6	92312	NM_001286188	22828	SCAF8	SR-related CTD-associated factor 8	protein-coding	13.87
MACS_peak_2654	chr6	-410159	NM_017519	57492	ARID1B	AT rich interactive domain 1B (SWI1-like)	protein-coding	15.97
MACS_peak_2655	chr6	-6748	NM_017519	57492	ARID1B	AT rich interactive domain 1B (SWI1-like)	protein-coding	20.96
MACS_peak_2656	chr6	13544	NM_018452	729515	TMEM242	transmembrane protein 242	protein-coding	5.32
MACS_peak_2657	chr6	12714	NM_018452	729515	TMEM242	transmembrane protein 242	protein-coding	7.46
MACS_peak_2658	chr6	11251	NM_018452	729515	TMEM242	transmembrane protein 242	protein-coding	7.97
MACS_peak_2659	chr6	10204	NM_018452	729515	TMEM242	transmembrane protein 242	protein-coding	5.76
MACS_peak_266	chr1	199	NM_001184891	80308	FLAD1	flavin adenine dinucleotide synthetase 1	protein-coding	8.34
MACS_peak_2660	chr6	-46556	NR_037463	100500899	MIR3692	microRNA 3692	ncRNA	15.4
MACS_peak_2661	chr6	-57987	NM_016224	51429	SNX9	sorting nexin 9	protein-coding	10.16
MACS_peak_2662	chr6	-1070	NM_003898	8871	SYNJ2	synaptojanin 2	protein-coding	10.58
MACS_peak_2663	chr6	37106	NM_001178088	8871	SYNJ2	synaptojanin 2	protein-coding	10.99
MACS_peak_2664	chr6	-30859	NM_054114	117289	TAGAP	T-cell activation RhoGTPase activating protein	protein-coding	13.76
MACS_peak_2665	chr6	-16184	NM_152858	9589	WTAP	Wilms tumor 1 associated protein	protein-coding	10.06
MACS_peak_2666	chr6	-15530	NM_152858	9589	WTAP	Wilms tumor 1 associated protein	protein-coding	8.11
MACS_peak_2667	chr6	-15168	NM_152858	9589	WTAP	Wilms tumor 1 associated protein	protein-coding	6.96
MACS_peak_2668	chr6	-14547	NM_152858	9589	WTAP	Wilms tumor 1 associated protein	protein-coding	15.44
MACS_peak_2669	chr6	27362	NM_003058	6582	SLC22A2	solute carrier family 22 (organic cation transporter), member 2	protein-coding	11.32
MACS_peak_267	chr1	-6083	NM_004952	1944	EFNA3	ephrin-A3	protein-coding	9.25
MACS_peak_2670	chr6	-33324	NR_028092	80350	LPAL2	lipoprotein, Lp(a)-like 2, pseudogene	pseudo	16.22
MACS_peak_2671	chr6	-171717	NM_020133	56895	AGPAT4	1-acylglycerol-3-phosphate O-acyltransferase 4	protein-coding	13.16
MACS_peak_2672	chr6	-307635	NM_152410	135138	PACRG	PARK2 co-regulated	protein-coding	8.09
MACS_peak_2673	chr6	854068	NM_001301085	9444	QKI	QKI, KH domain containing, RNA binding	protein-coding	14.33
MACS_peak_2674	chr6	924248	NM_001301085	9444	QKI	QKI, KH domain containing, RNA binding	protein-coding	15.51
MACS_peak_2675	chr6	372653	NM_144980	168090	C6orf118	chromosome 6 open reading frame 118	protein-coding	10.19
MACS_peak_2676	chr6	-73055	NM_001130690	10846	PDE10A	phosphodiesterase 10A	protein-coding	14.51
MACS_peak_2677	chr6	-73341	NM_001130690	10846	PDE10A	phosphodiesterase 10A	protein-coding	12.01
MACS_peak_2678	chr6	-33125	NM_001270879	51660	MPC1	mitochondrial pyruvate carrier 1	protein-coding	18.87
MACS_peak_2679	chr6	-110136	NM_021135	6196	RPS6KA2	ribosomal protein S6 kinase, 90kDa, polypeptide 2	protein-coding	14.68
MACS_peak_268	chr1	4782	NR_030281	693235	MIR92B	microRNA 92b	ncRNA	14.68
MACS_peak_2680	chr6	-48582	NM_004610	6953	TCP10	t-complex 10	protein-coding	6.72
MACS_peak_2681	chr6	-8041	NM_001129895	100128124	HGC6.3	uncharacterized LOC100128124	protein-coding	16.23
MACS_peak_2682	chr6	18365	NM_001122841	79981	FRMD1	FERM domain containing 1	protein-coding	13.32
MACS_peak_2683	chr6	-49729	NM_001166412	64094	SMOC2	SPARC related modular calcium binding 2	protein-coding	13.52
MACS_peak_2684	chr6	148713	NM_022138	64094	SMOC2	SPARC related modular calcium binding 2	protein-coding	11.61
MACS_peak_2685	chr6	218601	NM_022138	64094	SMOC2	SPARC related modular calcium binding 2	protein-coding	17.95
MACS_peak_2686	chr6	11082	NM_003247	7058	THBS2	thrombospondin 2	protein-coding	10.53
MACS_peak_2687	chr6	110147	NR_002787	154449	LOC154449	uncharacterized LOC154449	ncRNA	15.67
MACS_peak_2688	chr6	-2414	NR_002787	154449	LOC154449	uncharacterized LOC154449	ncRNA	10.83
MACS_peak_2689	chr6	-3146	NR_039787	100616430	MIR4644	microRNA 4644	ncRNA	11.79
MACS_peak_269	chr1	-34675	NR_027023	645676	ASH1L-AS1	ASH1L antisense RNA 1	ncRNA	14.68
MACS_peak_2690	chr6	56546	NM_002793	5689	PSMB1	proteasome (prosome, macropain) subunit, beta type, 1	protein-coding	11.69
MACS_peak_2691	chr7	-139596	NR_108064	100507642	LOC100507642	uncharacterized LOC100507642	ncRNA	3.99
MACS_peak_2692	chr7	-132945	NR_108064	100507642	LOC100507642	uncharacterized LOC100507642	ncRNA	12.46
MACS_peak_2693	chr7	-14193	NR_110054	101926963	LOC101926963	uncharacterized LOC101926963	ncRNA	11.49
MACS_peak_2694	chr7	8622	NR_110055	101926963	LOC101926963	uncharacterized LOC101926963	ncRNA	29.74
MACS_peak_2695	chr7	15204	NM_001284311	11033	ADAP1	ArfGAP with dual PH domains 1	protein-coding	7.06
MACS_peak_2696	chr7	14870	NM_001284311	11033	ADAP1	ArfGAP with dual PH domains 1	protein-coding	7.53
MACS_peak_2697	chr7	14470	NM_001284311	11033	ADAP1	ArfGAP with dual PH domains 1	protein-coding	8.98
MACS_peak_2698	chr7	-18948	NM_001128636	392617	ELFN1	extracellular leucine-rich repeat and fibronectin type III domain containing 1	protein-coding	16.22
MACS_peak_2699	chr7	-14112	NR_120510	101927125	ELFN1-AS1	ELFN1 antisense RNA 1	ncRNA	18.87
MACS_peak_27	chr1	-645	NM_001243	943	TNFRSF8	tumor necrosis factor receptor superfamily, member 8	protein-coding	16.22
MACS_peak_270	chr1	-1827	NM_018116	55154	MSTO1	misato 1, mitochondrial distribution and morphology regulator	protein-coding	10.99
MACS_peak_2700	chr7	10278	NR_039791	100616116	MIR4648	microRNA 4648	ncRNA	11.94
MACS_peak_2701	chr7	226384	NM_152744	221935	SDK1	sidekick cell adhesion molecule 1	protein-coding	13.52
MACS_peak_2702	chr7	126099	NM_001079653	221935	SDK1	sidekick cell adhesion molecule 1	protein-coding	10.78
MACS_peak_2703	chr7	-14853	NM_018059	55698	RADIL	Ras association and DIL domains	protein-coding	24.42
MACS_peak_2704	chr7	2058	NM_001101	60	ACTB	actin, beta	protein-coding	8.15
MACS_peak_2705	chr7	-22086	NM_003088	6624	FSCN1	fascin actin-bundling protein 1	protein-coding	9.43
MACS_peak_2706	chr7	3521	NM_001097622	654231	OCM	oncomodulin	protein-coding	12.58
MACS_peak_2707	chr7	453	NM_015204	221981	THSD7A	thrombospondin, type I, domain containing 7A	protein-coding	16.22
MACS_peak_2708	chr7	201142	NM_005738	10124	ARL4A	ADP-ribosylation factor-like 4A	protein-coding	15.92
MACS_peak_2709	chr7	497891	NM_005738	10124	ARL4A	ADP-ribosylation factor-like 4A	protein-coding	18.93
MACS_peak_271	chr1	178	NM_152280	23208	SYT11	synaptotagmin XI	protein-coding	13.72
MACS_peak_2710	chr7	154	NR_026673	222901	RPL23P8	ribosomal protein L23 pseudogene 8	pseudo	18.87
MACS_peak_2711	chr7	-11550	NM_001164460	256227	STEAP1B	STEAP family member 1B	protein-coding	21.63
MACS_peak_2712	chr7	151129	NR_046486	100873753	RNU6-16P	RNA, U6 small nuclear 16, pseudogene	snRNA	37.74
MACS_peak_2713	chr7	19484	NR_029597	406940	MIR148A	microRNA 148a	ncRNA	14.83
MACS_peak_2714	chr7	-90967	NM_003930	8935	SKAP2	src kinase associated phosphoprotein 2	protein-coding	18.6
MACS_peak_2715	chr7	50287	NM_005522	3198	HOXA1	homeobox A1	protein-coding	16.17
MACS_peak_2716	chr7	118	NR_046609	100874323	HOXA10-AS	HOXA10 antisense RNA	ncRNA	12.01
MACS_peak_2717	chr7	-48519	NR_120522	102724484	LOC102724484	uncharacterized LOC102724484	ncRNA	12.92
MACS_peak_2718	chr7	10543	NM_001202482	1395	CRHR2	corticotropin releasing hormone receptor 2	protein-coding	16.22
MACS_peak_2719	chr7	-177999	NM_133468	168667	BMPER	BMP binding endothelial regulator	protein-coding	18.26
MACS_peak_272	chr1	841	NM_004723	9181	ARHGEF2	Rho/Rac guanine nucleotide exchange factor (GEF) 2	protein-coding	11.61
MACS_peak_2720	chr7	137292	NR_038864	401324	LOC401324	uncharacterized LOC401324	ncRNA	14.83
MACS_peak_2721	chr7	63046	NM_001199707	23366	KIAA0895	KIAA0895	protein-coding	8.58
MACS_peak_2722	chr7	-24958	NR_046764	100874264	AOAH-IT1	AOAH intronic transcript 1 (non-protein coding)	ncRNA	12.72
MACS_peak_2723	chr7	-4130	NM_014396	27072	VPS41	vacuolar protein sorting 41 homolog (S. cerevisiae)	protein-coding	16.22
MACS_peak_2724	chr7	61695	NM_001193313	79783	SUGCT	succinyl-CoA:glutarate-CoA transferase	protein-coding	16.22
MACS_peak_2725	chr7	-47226	NM_000168	2737	GLI3	GLI family zinc finger 3	protein-coding	13.48
MACS_peak_2726	chr7	-30074	NR_110833	101928795	LINC01448	long intergenic non-protein coding RNA 1448	ncRNA	11.72
MACS_peak_2727	chr7	53901	NM_031903	64983	MRPL32	mitochondrial ribosomal protein L32	protein-coding	11.32
MACS_peak_2728	chr7	127777	NR_038276	100506895	LOC100506895	uncharacterized LOC100506895	ncRNA	21.56
MACS_peak_2729	chr7	-14614	NM_032014	64951	MRPS24	mitochondrial ribosomal protein S24	protein-coding	13.98
MACS_peak_273	chr1	3679	NM_001199664	100527963	PMF1-BGLAP	PMF1-BGLAP readthrough	protein-coding	2.38
MACS_peak_2730	chr7	-23446	NM_175064	285955	SPDYE1	speedy/RINGO cell cycle regulator family member E1	protein-coding	14.51
MACS_peak_2731	chr7	22733	NM_015332	23386	NUDCD3	NudC domain containing 3	protein-coding	13.75
MACS_peak_2732	chr7	-42711	NM_001281768	107	ADCY1	adenylate cyclase 1 (brain)	protein-coding	16.22
MACS_peak_2733	chr7	557961	NM_022748	64759	TNS3	tensin 3	protein-coding	16.17
MACS_peak_2734	chr7	158047	NM_152701	154664	ABCA13	ATP-binding cassette, sub-family A (ABC1), member 13	protein-coding	15.85
MACS_peak_2735	chr7	-83555	NR_003595	168448	CDC14C	cell division cycle 14C	pseudo	16.22
MACS_peak_2736	chr7	-321728	NM_015198	23242	COBL	cordon-bleu WH2 repeat protein	protein-coding	17.55
MACS_peak_2737	chr7	-581823	NM_015198	23242	COBL	cordon-bleu WH2 repeat protein	protein-coding	18.93
MACS_peak_2738	chr7	-139474	NM_182595	285877	POM121L12	POM121 transmembrane nucleoporin-like 12	protein-coding	13.48
MACS_peak_2739	chr7	21363	NR_047551	100507500	EGFR-AS1	EGFR antisense RNA 1	ncRNA	8.25
MACS_peak_274	chr1	602	NM_015327	23381	SMG5	SMG5 nonsense mediated mRNA decay factor	protein-coding	5.9
MACS_peak_2740	chr7	36459	NM_018697	55915	LANCL2	LanC lantibiotic synthetase component C-like 2 (bacterial)	protein-coding	16.17
MACS_peak_2741	chr7	73784	NR_029420	650226	LOC650226	ankyrin repeat domain 26 pseudogene	pseudo	4.63
MACS_peak_2742	chr7	-107596	NR_030766	642006	GUSBP10	glucuronidase, beta pseudogene 10	pseudo	14.35
MACS_peak_2743	chr7	36007	NM_001159279	441234	ZNF716	zinc finger protein 716	protein-coding	8.52
MACS_peak_2744	chr7	36265	NM_001159279	441234	ZNF716	zinc finger protein 716	protein-coding	16.11
MACS_peak_2745	chr7	37374	NM_001159279	441234	ZNF716	zinc finger protein 716	protein-coding	30.3
MACS_peak_2746	chr7	37855	NM_001159279	441234	ZNF716	zinc finger protein 716	protein-coding	14.09
MACS_peak_2747	chr7	38497	NM_001159279	441234	ZNF716	zinc finger protein 716	protein-coding	15.03
MACS_peak_2748	chr7	38702	NM_001159279	441234	ZNF716	zinc finger protein 716	protein-coding	7.58
MACS_peak_2749	chr7	39367	NM_001159279	441234	ZNF716	zinc finger protein 716	protein-coding	8.15
MACS_peak_275	chr1	4290	NM_001271629	4209	MEF2D	myocyte enhancer factor 2D	protein-coding	10.48
MACS_peak_2750	chr7	39698	NM_001159279	441234	ZNF716	zinc finger protein 716	protein-coding	7.25
MACS_peak_2751	chr7	40053	NM_001159279	441234	ZNF716	zinc finger protein 716	protein-coding	10.72
MACS_peak_2752	chr7	41356	NM_001159279	441234	ZNF716	zinc finger protein 716	protein-coding	11.23
MACS_peak_2753	chr7	41769	NM_001159279	441234	ZNF716	zinc finger protein 716	protein-coding	10.85
MACS_peak_2754	chr7	42242	NM_001159279	441234	ZNF716	zinc finger protein 716	protein-coding	10.7
MACS_peak_2755	chr7	43398	NM_001159279	441234	ZNF716	zinc finger protein 716	protein-coding	15.94
MACS_peak_2756	chr7	43837	NM_001159279	441234	ZNF716	zinc finger protein 716	protein-coding	16.67
MACS_peak_2757	chr7	44934	NM_001159279	441234	ZNF716	zinc finger protein 716	protein-coding	9.65
MACS_peak_2758	chr7	45306	NM_001159279	441234	ZNF716	zinc finger protein 716	protein-coding	7.8
MACS_peak_2759	chr7	46169	NM_001159279	441234	ZNF716	zinc finger protein 716	protein-coding	12.72
MACS_peak_276	chr1	-483	NM_005920	4209	MEF2D	myocyte enhancer factor 2D	protein-coding	12.83
MACS_peak_2760	chr7	46833	NM_001159279	441234	ZNF716	zinc finger protein 716	protein-coding	14.2
MACS_peak_2761	chr7	236038	NM_001159279	441234	ZNF716	zinc finger protein 716	protein-coding	24.33
MACS_peak_2762	chr7	944200	NR_003952	643955	ZNF733P	zinc finger protein 733, pseudogene	pseudo	5.68
MACS_peak_2763	chr7	115741	NM_007139	168374	ZNF92	zinc finger protein 92	protein-coding	10.21
MACS_peak_2764	chr7	116157	NM_007139	168374	ZNF92	zinc finger protein 92	protein-coding	8.82
MACS_peak_2765	chr7	116801	NM_007139	168374	ZNF92	zinc finger protein 92	protein-coding	7.65
MACS_peak_2766	chr7	365021	NR_108105	100507468	LOC100507468	uncharacterized LOC100507468	ncRNA	21.63
MACS_peak_2767	chr7	-266681	NM_022479	64409	WBSCR17	Williams-Beuren syndrome chromosome region 17	protein-coding	18.87
MACS_peak_2768	chr7	127937	NM_001017440	83698	CALN1	calneuron 1	protein-coding	7.79
MACS_peak_2769	chr7	-339	NM_001257190	9883	POM121	POM121 transmembrane nucleoporin	protein-coding	14.68
MACS_peak_277	chr1	248	NM_005973	5546	PRCC	papillary renal cell carcinoma (translocation-associated)	protein-coding	11.79
MACS_peak_2770	chr7	-24531	NR_003664	728524	SPDYE8P	speedy/RINGO cell cycle regulator family member E8, pseudogene	pseudo	12.28
MACS_peak_2771	chr7	-24714	NR_003664	728524	SPDYE8P	speedy/RINGO cell cycle regulator family member E8, pseudogene	pseudo	13.16
MACS_peak_2772	chr7	42899	NM_001281304	8468	FKBP6	FK506 binding protein 6, 36kDa	protein-coding	15.94
MACS_peak_2773	chr7	-19391	NM_012453	26608	TBL2	transducin (beta)-like 2	protein-coding	16.22
MACS_peak_2774	chr7	-14283	NM_001278916	2006	ELN	elastin	protein-coding	9.45
MACS_peak_2775	chr7	15805	NM_001204426	3984	LIMK1	LIM domain kinase 1	protein-coding	16.17
MACS_peak_2776	chr7	-3169	NM_198924	375593	TRIM73	tripartite motif containing 73	protein-coding	10.48
MACS_peak_2777	chr7	-7484	NM_006072	10344	CCL26	chemokine (C-C motif) ligand 26	protein-coding	14.66
MACS_peak_2778	chr7	21934	NM_001110199	222183	SRRM3	serine/arginine repetitive matrix 3	protein-coding	18.34
MACS_peak_2779	chr7	-91037	NR_046689	100874021	MAGI2-AS2	MAGI2 antisense RNA 2	ncRNA	13.52
MACS_peak_278	chr1	-14100	NM_001145312	2117	ETV3	ets variant 3	protein-coding	10.16
MACS_peak_2780	chr7	84599	NM_001289908	948	CD36	CD36 molecule (thrombospondin receptor)	protein-coding	13.1
MACS_peak_2781	chr7	317565	NM_014510	27445	PCLO	piccolo presynaptic cytomatrix protein	protein-coding	18.87
MACS_peak_2782	chr7	-45076	NM_001287135	5218	CDK14	cyclin-dependent kinase 14	protein-coding	13.52
MACS_peak_2783	chr7	112	NM_147185	10142	AKAP9	A kinase (PRKA) anchor protein 9	protein-coding	13.93
MACS_peak_2784	chr7	17698	NM_004912	889	KRIT1	KRIT1, ankyrin repeat containing	protein-coding	16.51
MACS_peak_2785	chr7	27	NM_004912	889	KRIT1	KRIT1, ankyrin repeat containing	protein-coding	16.08
MACS_peak_2786	chr7	-7105	NR_052016	57798	GATAD1	GATA zinc finger domain containing 1	protein-coding	14.9
MACS_peak_2787	chr7	13816	NM_021167	57798	GATAD1	GATA zinc finger domain containing 1	protein-coding	18.32
MACS_peak_2788	chr7	99642	NM_001259	1021	CDK6	cyclin-dependent kinase 6	protein-coding	16.22
MACS_peak_2789	chr7	19929	NM_001166161	55607	PPP1R9A	protein phosphatase 1, regulatory subunit 9A	protein-coding	13.52
MACS_peak_279	chr1	5830	NM_001127173	57863	CADM3	cell adhesion molecule 3	protein-coding	7.13
MACS_peak_2790	chr7	864	NR_038948	100506136	LOC100506136	uncharacterized LOC100506136	ncRNA	16.22
MACS_peak_2791	chr7	-69183	NM_002523	4885	NPTX2	neuronal pentraxin II	protein-coding	15.09
MACS_peak_2792	chr7	18521	NM_145111	221786	FAM200A	family with sequence similarity 200, member A	protein-coding	15.72
MACS_peak_2793	chr7	12527	NM_033091	89122	TRIM4	tripartite motif containing 4	protein-coding	14.68
MACS_peak_2794	chr7	-5443	NM_145914	7589	ZSCAN21	zinc finger and SCAN domain containing 21	protein-coding	16.22
MACS_peak_2795	chr7	62682	NM_133457	136227	COL26A1	collagen, type XXVI, alpha 1	protein-coding	18.87
MACS_peak_2796	chr7	-13194	NM_001277335	100271927	RASA4B	RAS p21 protein activator 4B	protein-coding	10.17
MACS_peak_2797	chr7	-5059	NM_001097615	548644	POLR2J3	polymerase (RNA) II (DNA directed) polypeptide J3	protein-coding	5.98
[truncated: 1,353 more rows]
