# Supplementary material for: The mycobacterial phosphatase PtpA regulates the expression of host genes and promotes cell proliferation
Source: Nat Commun. 2017 Aug 15;8:244. doi: 10.1038/s41467-017-00279-z (PMC5557760; doi:10.1038/s41467-017-00279-z)
Supplement: Supplementary file 3 — Supplementary Data 2 [file 41467_2017_279_MOESM3_ESM.xls]

## Sheet: Sheet1
The list of 280 candidate Mtb PtpA-regulated protein-coding genes
PeakID	Chr	Distance to TSS	Nearest PromoterID	Entrez ID	Gene Name	Gene Description	Gene Type	Fold-enrichment
MACS_peak_1340	chr17	-2000	NM_001007226	8405	SPOP	speckle-type POZ protein	protein-coding	21.23
MACS_peak_1040	chr14	-1982	NM_030943	81693	AMN	amnion associated transmembrane protein	protein-coding	16.17
MACS_peak_1849	chr20	-1954	NM_003657	8537	BCAS1	breast carcinoma amplified sequence 1	protein-coding	12.58
MACS_peak_3079	chr9	-1950	NM_001286797	28989	NTMT1	N-terminal Xaa-Pro-Lys N-methyltransferase 1	protein-coding	14.94
MACS_peak_1019	chr14	-1936	NM_024496	64207	IRF2BPL	interferon regulatory factor 2 binding protein-like	protein-coding	9.43
MACS_peak_1081	chr15	-1903	NM_001012642	196996	GRAMD2	GRAM domain containing 2	protein-coding	12.01
MACS_peak_651	chr11	-1900	NM_017611	29015	SLC43A3	solute carrier family 43, member 3	protein-coding	9.43
MACS_peak_1543	chr19	-1897	NM_001290042	5676	PSG7	pregnancy specific beta-1-glycoprotein 7 (gene/pseudogene)	protein-coding	16.17
MACS_peak_530	chr10	-1892	NM_152635	170392	OIT3	oncoprotein induced transcript 3	protein-coding	16.22
MACS_peak_270	chr1	-1827	NM_018116	55154	MSTO1	misato 1, mitochondrial distribution and morphology regulator	protein-coding	10.99
MACS_peak_1294	chr17	-1797	NM_144681	146849	CCDC42	coiled-coil domain containing 42	protein-coding	11.61
MACS_peak_1719	chr2	-1790	NM_002349	4065	LY75	lymphocyte antigen 75	protein-coding	16.22
MACS_peak_1116	chr15	-1746	NM_002201	3669	ISG20	interferon stimulated exonuclease gene 20kDa	protein-coding	11.49
MACS_peak_1281	chr17	-1739	NM_014389	27043	PELP1	proline, glutamate and leucine rich protein 1	protein-coding	11.61
MACS_peak_418	chr1	-1738	NM_002245	3775	KCNK1	potassium channel, subfamily K, member 1	protein-coding	11.26
MACS_peak_3143	chrX	-1614	NM_004979	3750	KCND1	potassium voltage-gated channel, Shal-related subfamily, member 1	protein-coding	16.51
MACS_peak_659	chr11	-1561	NM_018093	54663	WDR74	WD repeat domain 74	protein-coding	9.27
MACS_peak_1029	chr14	-1512	NM_001202429	51676	ASB2	ankyrin repeat and SOCS box containing 2	protein-coding	13.01
MACS_peak_713	chr11	-1505	NM_004397	1656	DDX6	DEAD (Asp-Glu-Ala-Asp) box helicase 6	protein-coding	10.61
MACS_peak_2525	chr5	-1478	NM_001280801	55819	RNF130	ring finger protein 130	protein-coding	8.71
MACS_peak_386	chr1	-1474	NM_003493	8290	HIST3H3	histone cluster 3, H3	protein-coding	7.18
MACS_peak_1469	chr19	-1436	NM_024967	80032	ZNF556	zinc finger protein 556	protein-coding	15.09
MACS_peak_2050	chr22	-1387	NM_001894	1454	CSNK1E	casein kinase 1, epsilon	protein-coding	9.23
MACS_peak_905	chr13	-1321	NM_199464	283518	KCNRG	potassium channel regulator	protein-coding	16.51
MACS_peak_2645	chr6	-1316	NM_001204076	11104	KATNA1	katanin p60 (ATPase containing) subunit A 1	protein-coding	14.36
MACS_peak_2558	chr6	-1291	NM_003782	8705	B3GALT4	UDP-Gal:betaGlcNAc beta 1,3-galactosyltransferase, polypeptide 4	protein-coding	32.35
MACS_peak_3094	chr9	-1233	NM_001282612	10439	OLFM1	olfactomedin 1	protein-coding	11.32
MACS_peak_598	chr11	-1219	NM_001097610	653486	LOC653486	secretoglobin, family 1C, member 1-like	protein-coding	12.63
MACS_peak_1926	chr21	-1188	NM_001187	574	BAGE	B melanoma antigen	protein-coding	7.08
MACS_peak_1335	chr17	-1186	NM_002265	3837	KPNB1	karyopherin (importin) beta 1	protein-coding	12.25
MACS_peak_1432	chr18	-1177	NM_145756	252884	ZNF396	zinc finger protein 396	protein-coding	16.45
MACS_peak_2981	chr8	-1137	NM_020427	57152	SLURP1	secreted LY6/PLAUR domain containing 1	protein-coding	15.21
MACS_peak_978	chr14	-1125	NM_173846	122664	TPPP2	tubulin polymerization-promoting protein family member 2	protein-coding	11.79
MACS_peak_1781	chr20	-1095	NM_001040022	140885	SIRPA	signal-regulatory protein alpha	protein-coding	19.11
MACS_peak_862	chr12	-1090	NM_003959	9026	HIP1R	huntingtin interacting protein 1 related	protein-coding	14.51
MACS_peak_559	chr10	-1088	NM_020383	7511	XPNPEP1	X-prolyl aminopeptidase (aminopeptidase P) 1, soluble	protein-coding	11.61
MACS_peak_3025	chr9	-1082	NM_017662	140803	TRPM6	transient receptor potential cation channel, subfamily M, member 6	protein-coding	13.98
MACS_peak_1580	chr2	-1071	NM_018968	54221	SNTG2	syntrophin, gamma 2	protein-coding	24.33
MACS_peak_2662	chr6	-1070	NM_003898	8871	SYNJ2	synaptojanin 2	protein-coding	10.58
MACS_peak_2556	chr6	-1046	NM_001289160	4277	MICB	MHC class I polypeptide-related sequence B	protein-coding	15.09
MACS_peak_111	chr1	-1044	NM_001042693	348378	FAM159A	family with sequence similarity 159, member A	protein-coding	23.26
MACS_peak_708	chr11	-1036	NR_038364	91893	FDXACB1	ferredoxin-fold anticodon binding domain containing 1	protein-coding	12.58
MACS_peak_2968	chr8	-1024	NM_003033	6482	ST3GAL1	ST3 beta-galactoside alpha-2,3-sialyltransferase 1	protein-coding	7.08
MACS_peak_1642	chr2	-1008	NM_022780	64795	RMND5A	required for meiotic nuclear division 5 homolog A (S. cerevisiae)	protein-coding	7.55
MACS_peak_554	chr10	-1005	NM_025145	80217	CFAP43	cilia and flagella associated protein 43	protein-coding	7.55
MACS_peak_1326	chr17	-993	NM_003771	8689	KRT36	keratin 36	protein-coding	58.96
MACS_peak_1538	chr19	-953	NM_152479	148014	TTC9B	tetratricopeptide repeat domain 9B	protein-coding	18.87
MACS_peak_2294	chr4	-897	NM_021114	6691	SPINK2	serine peptidase inhibitor, Kazal type 2 (acrosin-trypsin inhibitor)	protein-coding	17.42
MACS_peak_3098	chr9	-881	NM_199001	375791	CYSRT1	cysteine-rich tail protein 1	protein-coding	9.43
MACS_peak_720	chr11	-832	NM_019604	56253	CRTAM	cytotoxic and regulatory T cell molecule	protein-coding	15.09
MACS_peak_1339	chr17	-779	NM_024015	3214	HOXB4	homeobox B4	protein-coding	10.16
MACS_peak_1375	chr17	-763	NM_174892	124599	CD300LB	CD300 molecule-like family member b	protein-coding	11.32
MACS_peak_1567	chr19	-739	NM_020828	140612	ZFP28	ZFP28 zinc finger protein	protein-coding	15.09
MACS_peak_1834	chr6	-692	NM_001286509	347734	SLC35B2	solute carrier family 35 (GDP-fucose transporter), member B2	protein-coding	13.1
MACS_peak_1132	chr15	-674	NM_207446	400451	FAM174B	family with sequence similarity 174, member B	protein-coding	10.6
MACS_peak_27	chr1	-645	NM_001243	943	TNFRSF8	tumor necrosis factor receptor superfamily, member 8	protein-coding	16.22
MACS_peak_1587	chr2	-637	NR_052013	51594	NBAS	neuroblastoma amplified sequence	protein-coding	17.85
MACS_peak_2382	chr4	-619	NM_002048	2619	GAS1	growth arrest-specific 1	protein-coding	5.11
MACS_peak_281	chr1	-604	NM_005598	4807	NHLH1	nescient helix loop helix 1	protein-coding	19.27
MACS_peak_2121	chr3	-571	NM_002292	3913	LAMB2	laminin, beta 2 (laminin S)	protein-coding	12.58
MACS_peak_705	chr11	-560	NM_001256424	2977	GUCY1A2	guanylate cyclase 1, soluble, alpha 2	protein-coding	13.52
MACS_peak_1752	chr2	-529	NM_001080500	402117	VWC2L	von Willebrand factor C domain containing protein 2-like	protein-coding	13.52
MACS_peak_2122	chr3	-529	NM_032316	84276	NICN1	nicolin 1	protein-coding	11.79
MACS_peak_474	chr10	-515	NM_006023	8872	CDC123	cell division cycle 123	protein-coding	12.58
MACS_peak_1486	chr19	-508	NM_006702	10908	PNPLA6	patatin-like phospholipase domain containing 6	protein-coding	13.16
MACS_peak_2984	chr8	-484	NM_031309	83482	SCRT1	scratch family zinc finger 1	protein-coding	27.04
MACS_peak_276	chr1	-483	NM_005920	4209	MEF2D	myocyte enhancer factor 2D	protein-coding	12.83
MACS_peak_2585	chr6	-469	NM_001512	2941	GSTA4	glutathione S-transferase alpha 4	protein-coding	11.61
MACS_peak_112	chr1	-458	NM_002370	4116	MAGOH	mago-nashi homolog, proliferation-associated (Drosophila)	protein-coding	17.15
MACS_peak_1964	chr21	-439	NM_004965	3150	HMGN1	high mobility group nucleosome binding domain 1	protein-coding	15.72
MACS_peak_688	chr11	-435	NM_020193	56946	C11orf30	chromosome 11 open reading frame 30	protein-coding	24.35
MACS_peak_3084	chr9	-430	NM_020064	56751	BARHL1	BarH-like homeobox 1	protein-coding	21.23
MACS_peak_2517	chr5	-429	NM_017510	54732	TMED9	transmembrane emp24 protein transport domain containing 9	protein-coding	13.76
MACS_peak_674	chr11	-419	NM_006876	11041	B3GNT1	UDP-GlcNAc:betaGal beta-1,3-N-acetylglucosaminyltransferase 1	protein-coding	13.48
MACS_peak_2080	chr22	-404	NM_012324	23542	MAPK8IP2	mitogen-activated protein kinase 8 interacting protein 2	protein-coding	13.42
MACS_peak_387	chr1	-401	NM_001010858	149603	RNF187	ring finger protein 187	protein-coding	8.84
MACS_peak_82	chr1	-384	NM_001204415	64129	TINAGL1	tubulointerstitial nephritis antigen-like 1	protein-coding	10.29
MACS_peak_903	chr13	-384	NM_001162497	10161	LPAR6	lysophosphatidic acid receptor 6	protein-coding	13.52
MACS_peak_2128	chr3	-373	NM_020163	56920	SEMA3G	sema domain, immunoglobulin domain (Ig), short basic domain, secreted, (semaphorin) 3G	protein-coding	19.6
MACS_peak_1979	chr21	-350	NM_015834	104	ADARB1	adenosine deaminase, RNA-specific, B1	protein-coding	12
MACS_peak_314	chr1	-350	NM_001033056	2752	GLUL	glutamate-ammonia ligase	protein-coding	12.68
MACS_peak_2769	chr7	-339	NM_001257190	9883	POM121	POM121 transmembrane nucleoporin	protein-coding	14.68
MACS_peak_665	chr11	-319	NM_004579	5871	MAP4K2	mitogen-activated protein kinase kinase kinase kinase 2	protein-coding	18.76
MACS_peak_1626	chr2	-288	NM_020651	57162	PELI1	pellino E3 ubiquitin protein ligase 1	protein-coding	24.26
MACS_peak_2990	chr9	-285	NM_000170	2731	GLDC	glycine dehydrogenase (decarboxylating)	protein-coding	13.52
MACS_peak_3016	chr9	-273	NM_001098805	728747	ANKRD20A4	ankyrin repeat domain 20 family, member A4	protein-coding	15.28
MACS_peak_2431	chr5	-272	NM_002270	3842	TNPO1	transportin 1	protein-coding	14.68
MACS_peak_993	chr14	-270	NM_001032	6235	RPS29	ribosomal protein S29	protein-coding	14.19
MACS_peak_2960	chr8	-251	NM_022045	27085	MTBP	MDM2 binding protein	protein-coding	10.25
MACS_peak_1797	chr20	-249	NM_181527	51126	NAA20	N(alpha)-acetyltransferase 20, NatB catalytic subunit	protein-coding	14.15
MACS_peak_1062	chr15	-248	NM_004663	8766	RAB11A	RAB11A, member RAS oncogene family	protein-coding	11.61
MACS_peak_2868	chr7	-239	NM_024012	3361	HTR5A	5-hydroxytryptamine (serotonin) receptor 5A, G protein-coupled	protein-coding	26.88
MACS_peak_2859	chr7	-205	NM_001099695	29803	REPIN1	replication initiator 1	protein-coding	7.29
MACS_peak_1020	chr14	-184	NM_174976	283576	ZDHHC22	zinc finger, DHHC-type containing 22	protein-coding	13.32
MACS_peak_2550	chr6	-166	NM_019110	387032	ZKSCAN4	zinc finger with KRAB and SCAN domains 4	protein-coding	23.88
MACS_peak_1393	chr17	-137	NR_125441	396	ARHGDIA	Rho GDP dissociation inhibitor (GDI) alpha	protein-coding	10.32
MACS_peak_1528	chr19	-130	NM_001863	1340	COX6B1	cytochrome c oxidase subunit VIb polypeptide 1 (ubiquitous)	protein-coding	20.44
MACS_peak_2891	chr8	-129	NM_001042500	728358	DEFA1B	defensin, alpha 1B	protein-coding	18.93
MACS_peak_2893	chr8	-124	NM_004084	1667	DEFA1	defensin, alpha 1	protein-coding	14.15
MACS_peak_398	chr1	-119	NR_037962	58480	RHOU	ras homolog family member U	protein-coding	3.69
MACS_peak_2572	chr6	-117	NM_018141	55173	MRPS10	mitochondrial ribosomal protein S10	protein-coding	15.44
MACS_peak_3166	chrX	-87	NM_000291	5230	PGK1	phosphoglycerate kinase 1	protein-coding	9.14
MACS_peak_975	chr14	-70	NM_001042618	10038	PARP2	poly (ADP-ribose) polymerase 2	protein-coding	11.33
MACS_peak_791	chr12	-66	NM_001174126	4891	SLC11A2	solute carrier family 11 (proton-coupled divalent metal ion transporter), member 2	protein-coding	8.81
MACS_peak_1726	chr2	-33	NM_031942	83879	CDCA7	cell division cycle associated 7	protein-coding	14.15
MACS_peak_1352	chr17	-20	NM_001282476	10513	APPBP2	amyloid beta precursor protein (cytoplasmic tail) binding protein 2	protein-coding	25.87
MACS_peak_566	chr10	1	NM_001258300	57698	KIAA1598	KIAA1598	protein-coding	12.75
MACS_peak_1989	chr22	2	NM_001696	529	ATP6V1E1	ATPase, H+ transporting, lysosomal 31kDa, V1 subunit E1	protein-coding	9.11
MACS_peak_3182	chrX	16	NM_001168482	64860	ARMCX5	armadillo repeat containing, X-linked 5	protein-coding	19.67
MACS_peak_2785	chr7	27	NM_004912	889	KRIT1	KRIT1, ankyrin repeat containing	protein-coding	16.08
MACS_peak_150	chr1	28	NM_001199742	1647	GADD45A	growth arrest and DNA-damage-inducible, alpha	protein-coding	10.06
MACS_peak_360	chr1	30	NM_012414	25782	RAB3GAP2	RAB3 GTPase activating protein subunit 2 (non-catalytic)	protein-coding	10.78
MACS_peak_2993	chr9	39	NM_001010	6194	RPS6	ribosomal protein S6	protein-coding	15.03
MACS_peak_3113	chrX	49	NM_016562	51284	TLR7	toll-like receptor 7	protein-coding	18.93
MACS_peak_1071	chr15	54	NM_001003	6176	RPLP1	ribosomal protein, large, P1	protein-coding	13.84
MACS_peak_583	chr10	56	NM_002417	4288	MKI67	marker of proliferation Ki-67	protein-coding	16.17
MACS_peak_706	chr11	78	NM_152434	143884	CWF19L2	CWF19-like 2, cell cycle control (S. pombe)	protein-coding	14.68
MACS_peak_2463	chr5	82	NM_006805	10949	HNRNPA0	heterogeneous nuclear ribonucleoprotein A0	protein-coding	10.47
MACS_peak_2892	chr8	84	NM_005217	1668	DEFA3	defensin, alpha 3, neutrophil-specific	protein-coding	13.72
MACS_peak_2571	chr6	95	NM_018141	55173	MRPS10	mitochondrial ribosomal protein S10	protein-coding	18.87
MACS_peak_2476	chr5	107	NM_001146040	2741	GLRA1	glycine receptor, alpha 1	protein-coding	30.79
MACS_peak_2783	chr7	112	NM_147185	10142	AKAP9	A kinase (PRKA) anchor protein 9	protein-coding	13.93
MACS_peak_2636	chr6	121	NM_032860	84946	LTV1	LTV1 ribosome biogenesis factor	protein-coding	7.83
MACS_peak_1799	chr20	133	NM_012255	22803	XRN2	5'-3' exoribonuclease 2	protein-coding	11.01
MACS_peak_311	chr1	143	NM_016545	51278	IER5	immediate early response 5	protein-coding	21.9
MACS_peak_728	chr11	145	NM_001271985	83480	PUS3	pseudouridylate synthase 3	protein-coding	10.29
MACS_peak_1277	chr17	154	NM_006761	7531	YWHAE	tyrosine 3-monooxygenase/tryptophan 5-monooxygenase activation protein, epsilon	protein-coding	16.81
MACS_peak_101	chr1	158	NM_004559	4904	YBX1	Y box binding protein 1	protein-coding	23.29
MACS_peak_2515	chr5	164	NM_016222	51428	DDX41	DEAD (Asp-Glu-Ala-Asp) box polypeptide 41	protein-coding	15.97
MACS_peak_1786	chr20	165	NM_002592	5111	PCNA	proliferating cell nuclear antigen	protein-coding	16.31
MACS_peak_424	chr1	167	NM_001077397	359948	IRF2BP2	interferon regulatory factor 2 binding protein 2	protein-coding	5.55
MACS_peak_271	chr1	178	NM_152280	23208	SYT11	synaptotagmin XI	protein-coding	13.72
MACS_peak_1610	chr2	182	NM_001743	805	CALM2	calmodulin 2 (phosphorylase kinase, delta)	protein-coding	12.41
MACS_peak_716	chr11	188	NM_002105	3014	H2AFX	H2A histone family, member X	protein-coding	15.18
MACS_peak_2192	chr3	191	NM_014498	27333	GOLIM4	golgi integral membrane protein 4	protein-coding	12.58
MACS_peak_756	chr12	193	NM_002824	5763	PTMS	parathymosin	protein-coding	13.48
MACS_peak_266	chr1	199	NM_001184891	80308	FLAD1	flavin adenine dinucleotide synthetase 1	protein-coding	8.34
MACS_peak_166	chr1	201	NM_004582	5876	RABGGTB	Rab geranylgeranyltransferase, beta subunit	protein-coding	14.15
MACS_peak_2629	chr6	214	NM_000416	3459	IFNGR1	interferon gamma receptor 1	protein-coding	12.68
MACS_peak_523	chr10	222	NM_021129	5464	PPA1	pyrophosphatase (inorganic) 1	protein-coding	8.73
MACS_peak_2996	chr9	233	NM_018847	55958	KLHL9	kelch-like family member 9	protein-coding	12.58
MACS_peak_2305	chr4	241	NM_020236	65008	MRPL1	mitochondrial ribosomal protein L1	protein-coding	14.51
MACS_peak_1166	chr16	243	NM_001285444	23042	PDXDC1	pyridoxal-dependent decarboxylase domain containing 1	protein-coding	5.21
MACS_peak_1723	chr2	246	NM_012290	9874	TLK1	tousled-like kinase 1	protein-coding	12.17
MACS_peak_277	chr1	248	NM_005973	5546	PRCC	papillary renal cell carcinoma (translocation-associated)	protein-coding	11.79
MACS_peak_1395	chr17	269	NM_019613	56270	WDR45B	WD repeat domain 45B	protein-coding	14.51
MACS_peak_70	chr1	278	NM_001172828	51441	YTHDF2	YTH domain family, member 2	protein-coding	7.53
MACS_peak_1383	chr17	280	NM_014740	9775	EIF4A3	eukaryotic translation initiation factor 4A3	protein-coding	13.74
MACS_peak_1376	chr17	286	NM_175738	326624	RAB37	RAB37, member RAS oncogene family	protein-coding	10.61
MACS_peak_1744	chr2	288	NM_001207068	9689	BZW1	basic leucine zipper and W2 domains 1	protein-coding	13.48
MACS_peak_257	chr1	288	NM_001135638	8394	PIP5K1A	phosphatidylinositol-4-phosphate 5-kinase, type I, alpha	protein-coding	10.06
MACS_peak_844	chr12	300	NM_024738	79794	C12orf49	chromosome 12 open reading frame 49	protein-coding	10.02
MACS_peak_990	chr14	309	NM_080746	140801	RPL10L	ribosomal protein L10-like	protein-coding	17.43
MACS_peak_2536	chr6	318	NM_001145549	81567	TXNDC5	thioredoxin domain containing 5 (endoplasmic reticulum)	protein-coding	10.48
MACS_peak_87	chr1	318	NM_002143	3208	HPCA	hippocalcin	protein-coding	14.51
MACS_peak_739	chr12	334	NM_001170738	440073	IQSEC3	IQ motif and Sec7 domain 3	protein-coding	17.45
MACS_peak_2051	chr22	335	NM_006386	10521	DDX17	DEAD (Asp-Glu-Ala-Asp) box helicase 17	protein-coding	8.25
MACS_peak_1193	chr16	339	NM_001282068	8448	DOC2A	double C2-like domains, alpha	protein-coding	11.1
MACS_peak_3275	chrX	369	NM_001282504	4101	MAGEA2	melanoma antigen family A, 2	protein-coding	20.96
MACS_peak_2520	chr5	371	NM_031266	3182	HNRNPAB	heterogeneous nuclear ribonucleoprotein A/B	protein-coding	10.78
MACS_peak_537	chr10	371	NM_001099692	143244	EIF5AL1	eukaryotic translation initiation factor 5A-like 1	protein-coding	13.76
MACS_peak_1378	chr17	373	NM_024844	79902	NUP85	nucleoporin 85kDa	protein-coding	10.74
MACS_peak_1105	chr15	381	NR_111943	6218	RPS17	ribosomal protein S17	protein-coding	16.17
MACS_peak_1787	chr20	389	NM_001819	1114	CHGB	chromogranin B (secretogranin 1)	protein-coding	16.77
MACS_peak_3077	chr9	389	NM_032799	84885	ZDHHC12	zinc finger, DHHC-type containing 12	protein-coding	26.57
MACS_peak_1492	chr19	398	NM_138358	90580	C19orf52	chromosome 19 open reading frame 52	protein-coding	13.21
MACS_peak_2508	chr5	405	NM_006650	10814	CPLX2	complexin 2	protein-coding	15.31
MACS_peak_3277	chrX	409	NM_001143963	3897	L1CAM	L1 cell adhesion molecule	protein-coding	26.32
MACS_peak_2359	chr4	411	NM_001873	1363	CPE	carboxypeptidase E	protein-coding	10.61
MACS_peak_1298	chr17	412	NM_003010	6416	MAP2K4	mitogen-activated protein kinase kinase 4	protein-coding	16.17
MACS_peak_1855	chr20	422	NM_080426	2778	GNAS	GNAS complex locus	protein-coding	60.38
MACS_peak_616	chr11	422	NM_014633	9646	CTR9	CTR9, Paf1/RNA polymerase II complex component	protein-coding	14.04
MACS_peak_79	chr1	423	NM_001020658	9698	PUM1	pumilio RNA-binding family member 1	protein-coding	5.62
MACS_peak_1730	chr2	426	NM_152945	129831	RBM45	RNA binding motif protein 45	protein-coding	11.79
MACS_peak_2551	chr6	427	NM_001243243	64288	ZSCAN31	zinc finger and SCAN domain containing 31	protein-coding	10.16
MACS_peak_1630	chr2	441	NM_006196	5093	PCBP1	poly(rC) binding protein 1	protein-coding	12.58
MACS_peak_1464	chr19	443	NM_194460	55658	RNF126	ring finger protein 126	protein-coding	13.21
MACS_peak_1638	chr2	451	NM_021103	9168	TMSB10	thymosin beta 10	protein-coding	11.03
MACS_peak_2707	chr7	453	NM_015204	221981	THSD7A	thrombospondin, type I, domain containing 7A	protein-coding	16.22
MACS_peak_3219	chrX	455	NM_012084	2747	GLUD2	glutamate dehydrogenase 2	protein-coding	10.84
MACS_peak_63	chr1	458	NM_002713	5511	PPP1R8	protein phosphatase 1, regulatory subunit 8	protein-coding	7.55
MACS_peak_2855	chr7	461	NM_003592	8454	CUL1	cullin 1	protein-coding	10.24
MACS_peak_2000	chr22	466	NM_002415	4282	MIF	macrophage migration inhibitory factor (glycosylation-inhibiting factor)	protein-coding	13.46
MACS_peak_1566	chr19	467	NM_001136135	6158	RPL28	ribosomal protein L28	protein-coding	10.48
MACS_peak_2464	chr5	471	NM_016459	51237	MZB1	marginal zone B and B1 cell-specific protein	protein-coding	14.15
MACS_peak_711	chr11	487	NM_004716	9159	PCSK7	proprotein convertase subtilisin/kexin type 7	protein-coding	13.32
MACS_peak_1017	chr14	503	NM_007176	11161	C14orf1	chromosome 14 open reading frame 1	protein-coding	15.09
MACS_peak_329	chr1	516	NM_001167738	89796	NAV1	neuron navigator 1	protein-coding	9.34
MACS_peak_2199	chr3	540	NM_001048	6750	SST	somatostatin	protein-coding	24.33
MACS_peak_258	chr1	552	NM_002796	5692	PSMB4	proteasome (prosome, macropain) subunit, beta type, 4	protein-coding	15.09
MACS_peak_1773	chr2	557	NM_030768	80895	ILKAP	integrin-linked kinase-associated serine/threonine phosphatase	protein-coding	13.16
MACS_peak_1810	chr20	562	NM_001011718	343702	XKR7	XK, Kell blood group complex subunit-related family, member 7	protein-coding	64.89
MACS_peak_2058	chr22	566	NM_001003796	4809	NHP2L1	NHP2 non-histone chromosome protein 2-like 1 (S. cerevisiae)	protein-coding	12.13
MACS_peak_3242	chrX	566	NM_001170783	159091	FAM122C	family with sequence similarity 122C	protein-coding	11.01
MACS_peak_1782	chr20	567	NM_024325	79175	ZNF343	zinc finger protein 343	protein-coding	13.32
MACS_peak_2945	chr8	571	NM_000989	6156	RPL30	ribosomal protein L30	protein-coding	19.98
MACS_peak_1503	chr19	575	NM_005804	10212	DDX39A	DEAD (Asp-Glu-Ala-Asp) box polypeptide 39A	protein-coding	9.43
MACS_peak_463	chr1	595	NM_004501	3192	HNRNPU	heterogeneous nuclear ribonucleoprotein U (scaffold attachment factor A)	protein-coding	7.94
MACS_peak_274	chr1	602	NM_015327	23381	SMG5	SMG5 nonsense mediated mRNA decay factor	protein-coding	5.9
MACS_peak_3194	chrX	642	NM_001171092	9075	CLDN2	claudin 2	protein-coding	11.32
MACS_peak_2833	chr7	663	NM_013446	23608	MKRN1	makorin ring finger protein 1	protein-coding	6.66
MACS_peak_525	chr10	667	NM_005041	5551	PRF1	perforin 1 (pore forming protein)	protein-coding	29.65
MACS_peak_1351	chr17	673	NM_001288653	1213	CLTC	clathrin, heavy chain (Hc)	protein-coding	13.48
MACS_peak_2322	chr4	681	NM_002106	3015	H2AFZ	H2A histone family, member Z	protein-coding	19.98
MACS_peak_671	chr11	684	NM_130800	4221	MEN1	multiple endocrine neoplasia I	protein-coding	17.59
MACS_peak_1428	chr18	685	NM_001392	1837	DTNA	dystrobrevin, alpha	protein-coding	11.89
MACS_peak_533	chr10	698	NM_001202450	132	ADK	adenosine kinase	protein-coding	11.37
MACS_peak_531	chr10	702	NM_016065	51021	MRPS16	mitochondrial ribosomal protein S16	protein-coding	10.19
MACS_peak_2409	chr5	720	NM_000997	6167	RPL37	ribosomal protein L37	protein-coding	15.44
MACS_peak_263	chr1	725	NM_002960	6274	S100A3	S100 calcium binding protein A3	protein-coding	8.71
MACS_peak_95	chr1	731	NM_001099439	284656	EPHA10	EPH receptor A10	protein-coding	37.06
MACS_peak_1194	chr16	735	NM_001256829	100862671	LOC100862671	uncharacterized LOC100862671	protein-coding	10.61
MACS_peak_1800	chr20	755	NM_000099	1471	CST3	cystatin C	protein-coding	12.58
MACS_peak_675	chr11	807	NM_178864	266743	NPAS4	neuronal PAS domain protein 4	protein-coding	134.17
MACS_peak_1300	chr17	814	NM_001281717	7314	UBB	ubiquitin B	protein-coding	41.1
MACS_peak_818	chr12	840	NM_002635	5250	SLC25A3	solute carrier family 25 (mitochondrial carrier; phosphate carrier), member 3	protein-coding	12.58
MACS_peak_272	chr1	841	NM_004723	9181	ARHGEF2	Rho/Rac guanine nucleotide exchange factor (GEF) 2	protein-coding	11.61
MACS_peak_1484	chr19	843	NM_000064	718	C3	complement component 3	protein-coding	11.32
MACS_peak_2079	chr22	864	NM_012401	23654	PLXNB2	plexin B2	protein-coding	18.87
MACS_peak_1561	chr19	912	NM_052925	114823	LENG8	leukocyte receptor cluster (LRC) member 8	protein-coding	12.58
MACS_peak_2230	chr4	928	NM_001256852	100287144	USP17L10	ubiquitin specific peptidase 17-like family member 10	protein-coding	14.64
MACS_peak_52	chr1	932	NM_000975	6135	RPL11	ribosomal protein L11	protein-coding	8.71
MACS_peak_84	chr1	932	NM_001294335	576	BAI2	brain-specific angiogenesis inhibitor 2	protein-coding	11.44
MACS_peak_1302	chr17	959	NM_020653	57336	ZNF287	zinc finger protein 287	protein-coding	13.81
MACS_peak_782	chr12	971	NM_001206916	784	CACNB3	calcium channel, voltage-dependent, beta 3 subunit	protein-coding	12.72
MACS_peak_1336	chr17	990	NM_001258248	80320	SP6	Sp6 transcription factor	protein-coding	15.44
MACS_peak_3002	chr9	1008	NM_006285	7016	TESK1	testis-specific kinase 1	protein-coding	13.1
MACS_peak_2120	chr3	1029	NM_001407	1951	CELSR3	cadherin, EGF LAG seven-pass G-type receptor 3	protein-coding	37.74
MACS_peak_1570	chr19	1038	NM_001291745	79744	ZNF419	zinc finger protein 419	protein-coding	16.17
MACS_peak_291	chr1	1040	NM_004528	4259	MGST3	microsomal glutathione S-transferase 3	protein-coding	13.16
MACS_peak_264	chr1	1096	NM_020699	57459	GATAD2B	GATA zinc finger domain containing 2B	protein-coding	17.15
MACS_peak_220	chr1	1105	NM_001013643	388667	C1orf137	chromosome 1 open reading frame 137	protein-coding	11.69
MACS_peak_1847	chr20	1119	NM_173485	128553	TSHZ2	teashirt zinc finger homeobox 2	protein-coding	14.51
MACS_peak_2025	chr22	1125	NM_001257382	266629	SEC14L3	SEC14-like 3 (S. cerevisiae)	protein-coding	11.01
MACS_peak_1056	chr15	1188	NM_018648	55505	NOP10	NOP10 ribonucleoprotein	protein-coding	13.52
MACS_peak_1478	chr19	1199	NM_001961	1938	EEF2	eukaryotic translation elongation factor 2	protein-coding	8.09
MACS_peak_2583	chr6	1235	NM_014452	27242	TNFRSF21	tumor necrosis factor receptor superfamily, member 21	protein-coding	13.16
MACS_peak_1265	chr16	1236	NM_015144	23174	ZCCHC14	zinc finger, CCHC domain containing 14	protein-coding	10.68
MACS_peak_1433	chr18	1255	NM_017947	55034	MOCOS	molybdenum cofactor sulfurase	protein-coding	9.43
MACS_peak_1991	chr22	1258	NM_001127649	55670	PEX26	peroxisomal biogenesis factor 26	protein-coding	12.58
MACS_peak_2048	chr22	1258	NM_001278687	6753	SSTR3	somatostatin receptor 3	protein-coding	11.32
MACS_peak_1409	chr18	1274	NM_018030	114876	OSBPL1A	oxysterol binding protein-like 1A	protein-coding	12.58
MACS_peak_3185	chrX	1297	NM_018476	55859	BEX1	brain expressed, X-linked 1	protein-coding	14.38
MACS_peak_1749	chr2	1314	NM_017759	54891	INO80D	INO80 complex subunit D	protein-coding	12.58
MACS_peak_604	chr11	1315	NM_001291897	3630	INS	insulin	protein-coding	40.42
MACS_peak_3097	chr9	1325	NM_152421	138311	FAM69B	family with sequence similarity 69, member B	protein-coding	16.23
MACS_peak_1684	chr2	1345	NM_001079863	1622	DBI	diazepam binding inhibitor (GABA receptor modulator, acyl-CoA binding protein)	protein-coding	11.15
MACS_peak_988	chr14	1366	NM_032594	84684	INSM2	insulinoma-associated 2	protein-coding	43.4
MACS_peak_573	chr10	1367	NM_001029888	118670	FAM24A	family with sequence similarity 24, member A	protein-coding	49.71
MACS_peak_1290	chr17	1368	NM_004732	9196	KCNAB3	potassium voltage-gated channel, shaker-related subfamily, beta member 3	protein-coding	15.18
MACS_peak_872	chr12	1371	NM_021009	7316	UBC	ubiquitin C	protein-coding	12.26
MACS_peak_1666	chr2	1381	NM_031902	64969	MRPS5	mitochondrial ribosomal protein S5	protein-coding	17.15
MACS_peak_2579	chr6	1388	NM_004556	4794	NFKBIE	nuclear factor of kappa light polypeptide gene enhancer in B-cells inhibitor, epsilon	protein-coding	10.75
MACS_peak_2944	chr8	1429	NM_178812	92140	MTDH	metadherin	protein-coding	10.48
MACS_peak_56	chr1	1480	NM_031286	83442	SH3BGRL3	SH3 domain binding glutamate-rich protein like 3	protein-coding	18.6
MACS_peak_512	chr10	1493	NM_001018071	143162	FRMPD2	FERM and PDZ domain containing 2	protein-coding	18.93
MACS_peak_2368	chr4	1503	NM_001286708	2180	ACSL1	acyl-CoA synthetase long-chain family member 1	protein-coding	16.51
MACS_peak_104	chr1	1510	NM_001166292	8643	PTCH2	patched 2	protein-coding	10.84
MACS_peak_981	chr14	1515	NM_024658	79711	IPO4	importin 4	protein-coding	14.05
MACS_peak_1819	chr20	1573	NM_005386	4826	NNAT	neuronatin	protein-coding	18.46
MACS_peak_260	chr1	1587	NM_178429	353140	LCE2C	late cornified envelope 2C	protein-coding	17.15
MACS_peak_1746	chr2	1684	NM_012092	29851	ICOS	inducible T-cell co-stimulator	protein-coding	16.17
MACS_peak_1497	chr19	1698	NM_001145416	374882	TMEM205	transmembrane protein 205	protein-coding	10.37
MACS_peak_86	chr1	1725	NM_024296	79140	CCDC28B	coiled-coil domain containing 28B	protein-coding	11.79
MACS_peak_1504	chr19	1726	NM_001204118	388512	CLEC17A	C-type lectin domain family 17, member A	protein-coding	13.81
MACS_peak_3183	chrX	1753	NM_138437	114928	GPRASP2	G protein-coupled receptor associated sorting protein 2	protein-coding	6.29
MACS_peak_1177	chr16	1768	NM_001039	6340	SCNN1G	sodium channel, non-voltage-gated 1, gamma subunit	protein-coding	14.33
MACS_peak_2062	chr22	1777	NM_000262	4668	NAGA	N-acetylgalactosaminidase, alpha-	protein-coding	20.96
MACS_peak_1785	chr20	1796	NM_203327	9962	SLC23A2	solute carrier family 23 (ascorbic acid transporter), member 2	protein-coding	14.36
MACS_peak_1498	chr19	1820	NM_001080821	90576	ZNF799	zinc finger protein 799	protein-coding	14.4
MACS_peak_856	chr12	1890	NM_001002	6175	RPLP0	ribosomal protein, large, P0	protein-coding	24.35
MACS_peak_331	chr1	1897	NM_004767	9283	GPR37L1	G protein-coupled receptor 37 like 1	protein-coding	14.8
MACS_peak_787	chr12	1906	NM_006082	10376	TUBA1B	tubulin, alpha 1b	protein-coding	21.3
MACS_peak_3051	chr9	1936	NM_003389	7464	CORO2A	coronin, actin binding protein, 2A	protein-coding	12.41
MACS_peak_1488	chr19	1945	NM_001005193	390882	OR7G2	olfactory receptor, family 7, subfamily G, member 2	protein-coding	11.83
MACS_peak_1499	chr19	1948	NM_001270441	83546	RTBDN	retbindin	protein-coding	22.64
MACS_peak_2293	chr4	1951	NM_018475	55858	TMEM165	transmembrane protein 165	protein-coding	16.51
MACS_peak_38	chr1	1961	NM_001282321	729574	FAM231A	family with sequence similarity 231, member A	protein-coding	6.11
MACS_peak_1544	chr19	1974	NM_001145347	79177	ZNF576	zinc finger protein 576	protein-coding	13.76
MACS_peak_1672	chr2	1991	NM_001098577	6160	RPL31	ribosomal protein L31	protein-coding	13.34
